# Supplementary material for: Sex bias determines MERS-CoV infection outcomes in a mouse model of differential pathogenicity
Source: bioRxiv. 2025 Jun 19:2025.06.19.660369. Preprint. [Version 1] doi: 10.1101/2025.06.19.660369 (PMC12224536; doi:10.1101/2025.06.19.660369)
Supplement: Supplement 2 [file media-2.xls]

## Sheet: Enriched canonical pathways
Canonical Pathways	Day 1 High vs. Mock F	Day 2 High vs. Mock F	Day 3 High vs. Mock F	Day 4 High vs. Mock F	Day 5 High vs. Mock F	Day 1 High vs. Mock M	Day 2 High vs. Mock M	Day 3 High vs. Mock M	Day 4 High vs. Mock M	Day 5 High vs. Mock M	Day 1 Low vs. Mock F	Day 2 Low vs. Mock F	Day 3 Low vs. Mock F	Day 4 Low vs. Mock F	Day 5 Low vs. Mock F	Day 1 Low vs. Mock M	Day 2 Low vs. Mock M	Day 3 Low vs. Mock M	Day 4 Low vs. Mock M	Day 5 Low vs. Mock M
Pathogen Induced Cytokine Storm Signaling Pathway	N/A	3.638	3	4.899	2.333	-2.828	4.491	3	3	2.333	N/A	N/A	N/A	N/A	N/A	0	N/A	N/A	N/A	N/A
Interferon alpha/beta signaling	2.449	4	3.317	2.828	2.828	N/A	3.162	3.317	3	3.162	N/A	N/A	N/A	N/A	N/A	N/A	N/A	N/A	N/A	N/A
S100 Family Signaling Pathway	N/A	1.134	0.816	8.05	1.134	-2.324	8.246	N/A	2.236	1	N/A	N/A	N/A	N/A	N/A	-0.471	N/A	N/A	N/A	N/A
Role of Hypercytokinemia/hyperchemokinemia in the Pathogenesis of Influenza	2.236	4	3	2.449	2.646	N/A	2.828	2.828	2.449	2.449	N/A	N/A	N/A	N/A	N/A	N/A	N/A	N/A	N/A	N/A
Phagosome Formation	N/A	1.633	1	7.488	1.342	-3.606	6.928	N/A	0	N/A	N/A	N/A	N/A	N/A	N/A	-2.668	N/A	N/A	N/A	N/A
Molecular Mechanisms of Cancer	N/A	-0.447	N/A	7.25	1	-2.887	6.719	N/A	N/A	N/A	N/A	N/A	N/A	N/A	1	-1.155	N/A	N/A	-1.342	1.342
CREB Signaling in Neurons	N/A	N/A	-2	7.171	0	-1	7.566	N/A	N/A	N/A	N/A	N/A	N/A	N/A	N/A	-1.265	N/A	N/A	-1	N/A
Synaptogenesis Signaling Pathway	N/A	-1	N/A	7.141	N/A	-2.828	5.516	N/A	N/A	N/A	N/A	N/A	N/A	N/A	N/A	-2.828	N/A	N/A	N/A	N/A
FAK Signaling	N/A	0	N/A	6.429	1	-3.464	6.64	N/A	N/A	N/A	N/A	N/A	N/A	N/A	N/A	-1.414	N/A	N/A	N/A	N/A
ISGylation Signaling Pathway	N/A	3.207	2.236	1.89	2.236	N/A	2.449	2.236	2	2.236	N/A	N/A	N/A	N/A	N/A	N/A	N/A	N/A	N/A	N/A
Lung Ionic Balance Signaling Pathway	N/A	0.447	0.447	4.99	1.134	-3	5.485	N/A	1	1	N/A	N/A	N/A	N/A	N/A	-0.632	N/A	N/A	N/A	N/A
Systemic Lupus Erythematosus in B Cell Signaling Pathway	N/A	3.162	2.236	3.742	1.633	N/A	3	2.236	N/A	2	N/A	N/A	N/A	N/A	N/A	N/A	N/A	N/A	N/A	N/A
Coronavirus Pathogenesis Pathway	N/A	-2.53	-1.89	-1.897	-2.236	N/A	-3	-2.449	-1.342	-2.236	N/A	N/A	N/A	N/A	N/A	N/A	N/A	N/A	N/A	N/A
BBSome Signaling Pathway	N/A	N/A	N/A	5.864	1	-2.646	6.481	N/A	N/A	N/A	N/A	N/A	N/A	N/A	N/A	-1.414	N/A	N/A	N/A	N/A
DDX58/IFIH1-mediated induction of interferon-alpha/beta	N/A	3.162	2	2	2.236	N/A	2	2	2	2	N/A	N/A	N/A	N/A	N/A	N/A	N/A	N/A	N/A	N/A
G-Protein Coupled Receptor Signaling	N/A	0	0.447	4.65	0.816	-3.162	5.96	N/A	N/A	N/A	N/A	N/A	N/A	N/A	N/A	-1.508	N/A	N/A	N/A	N/A
Glutaminergic Receptor Signaling Pathway (Enhanced)	N/A	N/A	N/A	5.96	N/A	-3	4.629	N/A	N/A	N/A	N/A	N/A	N/A	N/A	N/A	-2.828	N/A	N/A	N/A	N/A
Breast Cancer Regulation by Stathmin1	N/A	N/A	N/A	6.021	1	-1.89	6.301	N/A	N/A	N/A	N/A	N/A	N/A	N/A	N/A	-1	N/A	N/A	N/A	N/A
G alpha (i) signalling events	N/A	1	2	4.472	2	-2.236	3.5	N/A	N/A	N/A	N/A	N/A	N/A	N/A	N/A	-0.447	N/A	N/A	N/A	N/A
Class I MHC mediated antigen processing and presentation	N/A	2.828	N/A	4.123	2.236	-1	3.464	2	N/A	N/A	N/A	N/A	N/A	N/A	N/A	N/A	N/A	N/A	N/A	N/A
Serotonin Receptor Signaling	N/A	N/A	N/A	4.989	N/A	-3.742	4.004	N/A	N/A	N/A	N/A	N/A	N/A	N/A	N/A	-2.668	N/A	N/A	N/A	N/A
Synaptic Long Term Depression	N/A	N/A	N/A	5.048	N/A	-3.162	4.264	N/A	N/A	N/A	N/A	N/A	N/A	N/A	N/A	-2.646	N/A	N/A	N/A	N/A
Cardiac Hypertrophy Signaling (Enhanced)	N/A	N/A	N/A	5.145	N/A	-2.828	4.379	N/A	N/A	N/A	N/A	N/A	N/A	N/A	N/A	-1.414	N/A	N/A	-1	N/A
Calcium Signaling	N/A	N/A	N/A	5.112	N/A	-2.53	4.69	N/A	N/A	N/A	N/A	N/A	N/A	N/A	N/A	-1.89	N/A	N/A	N/A	N/A
Oxytocin Signaling Pathway	N/A	N/A	N/A	5.014	N/A	-2.646	3.771	N/A	N/A	N/A	N/A	N/A	N/A	N/A	N/A	-2.333	N/A	N/A	N/A	N/A
Neutrophil degranulation	N/A	N/A	N/A	3.606	2	-3.742	2.121	N/A	N/A	N/A	N/A	N/A	N/A	N/A	N/A	-2.121	N/A	N/A	N/A	N/A
Opioid Signaling Pathway	N/A	N/A	N/A	4.642	N/A	-2.236	4.315	N/A	N/A	N/A	N/A	N/A	N/A	N/A	N/A	-2.236	N/A	N/A	N/A	N/A
Interferon gamma signaling	N/A	2.449	N/A	2.646	2	N/A	2.236	2	N/A	2	N/A	N/A	N/A	N/A	N/A	N/A	N/A	N/A	N/A	N/A
Class A/1 (Rhodopsin-like receptors)	N/A	2	N/A	4.379	1.342	N/A	4.2	N/A	N/A	1	N/A	N/A	N/A	N/A	N/A	-0.378	N/A	N/A	N/A	N/A
Ion channel transport	N/A	N/A	N/A	4.899	N/A	-2.236	3.873	N/A	N/A	N/A	N/A	N/A	N/A	N/A	N/A	-2	N/A	N/A	N/A	0
Autism Signaling Pathway	N/A	N/A	N/A	4.352	N/A	-2.53	3.657	N/A	N/A	N/A	N/A	N/A	N/A	N/A	N/A	-2.333	N/A	N/A	N/A	N/A
Insulin Secretion Signaling Pathway	N/A	N/A	N/A	4.6	N/A	-2	3.9	N/A	N/A	N/A	N/A	N/A	N/A	N/A	N/A	-2.236	N/A	N/A	N/A	N/A
Docosahexaenoic Acid (DHA) Signaling	N/A	N/A	N/A	4.472	N/A	-2.333	3.464	N/A	N/A	N/A	N/A	N/A	N/A	N/A	N/A	-2.449	N/A	N/A	N/A	N/A
Eicosanoid Signaling	N/A	N/A	N/A	4.69	N/A	-2.236	3.162	N/A	N/A	N/A	N/A	N/A	N/A	N/A	N/A	-2.449	N/A	N/A	N/A	N/A
Potassium Channels	N/A	N/A	N/A	5.831	N/A	N/A	4.123	N/A	N/A	N/A	N/A	N/A	N/A	N/A	N/A	-2.236	N/A	N/A	N/A	N/A
TRIM21 Intracellular Antibody Signaling Pathway	N/A	0.378	-1	3.838	N/A	-2.333	1.414	N/A	N/A	N/A	N/A	N/A	N/A	N/A	N/A	3.207	N/A	N/A	N/A	N/A
Acetylcholine Receptor Signaling Pathway	N/A	N/A	N/A	3.674	N/A	-2.121	4.796	N/A	N/A	N/A	N/A	N/A	N/A	N/A	N/A	-1.342	N/A	N/A	N/A	N/A
Pancreatic Secretion Signaling Pathway	N/A	N/A	N/A	3.638	N/A	-2.449	3.606	N/A	N/A	N/A	N/A	N/A	N/A	N/A	N/A	-2.236	N/A	N/A	N/A	N/A
Sertoli Cell-Sertoli Cell Junction Signaling	N/A	N/A	N/A	5	N/A	-2.236	2.496	N/A	N/A	N/A	N/A	N/A	N/A	N/A	N/A	-2.121	N/A	N/A	N/A	N/A
Cellular Effects of Sildenafil (Viagra)	N/A	-0.447	0.447	-2.79	-0.447	1.897	-4.906	N/A	N/A	N/A	N/A	N/A	N/A	N/A	N/A	0.832	N/A	N/A	N/A	N/A
Orexin Signaling Pathway	N/A	N/A	N/A	4.271	N/A	-1.342	4.243	N/A	N/A	N/A	N/A	N/A	N/A	N/A	N/A	-1.89	N/A	N/A	N/A	N/A
Oxytocin in Brain Signaling Pathway	N/A	N/A	N/A	4.491	N/A	-1.342	3.207	N/A	N/A	N/A	N/A	N/A	N/A	N/A	N/A	-2.236	N/A	N/A	N/A	N/A
nNOS Signaling in Skeletal Muscle Cells	N/A	N/A	N/A	3.606	N/A	-2	3.606	N/A	N/A	N/A	N/A	N/A	N/A	N/A	N/A	-2	N/A	N/A	N/A	N/A
Signaling by Rho Family GTPases	N/A	N/A	N/A	3.873	N/A	-2	2.714	N/A	N/A	N/A	N/A	N/A	N/A	N/A	N/A	-2.449	N/A	N/A	N/A	N/A
CGAS-STING Signaling Pathway	N/A	2.449	N/A	2.236	2	N/A	2	N/A	N/A	2.236	N/A	N/A	N/A	N/A	N/A	N/A	N/A	N/A	N/A	N/A
Neuropathic Pain Signaling in Dorsal Horn Neurons	N/A	N/A	N/A	4.899	N/A	-2.236	3.742	N/A	N/A	N/A	N/A	N/A	N/A	N/A	N/A	N/A	N/A	N/A	N/A	N/A
Keratinization	N/A	N/A	N/A	2.828	N/A	-3.873	N/A	N/A	N/A	N/A	N/A	N/A	N/A	N/A	N/A	-4.123	N/A	N/A	N/A	N/A
Role of Macrophages, Fibroblasts and Endothelial Cells in Rheumatoid Arthritis	N/A	1.633	N/A	4.315	N/A	-1	3.357	N/A	N/A	N/A	N/A	N/A	N/A	N/A	N/A	0.447	N/A	N/A	N/A	N/A
White Adipose Tissue Browning Pathway	N/A	N/A	N/A	3.9	N/A	-1.633	3.051	N/A	N/A	N/A	N/A	N/A	N/A	N/A	N/A	-2	N/A	N/A	N/A	N/A
Neuroinflammation Signaling Pathway	N/A	1.134	1	3.13	2	0	2.111	N/A	N/A	N/A	N/A	N/A	N/A	N/A	N/A	1.134	N/A	N/A	N/A	N/A
Parkinson's Signaling Pathway	N/A	N/A	N/A	4.315	N/A	-2.236	3.13	N/A	N/A	N/A	N/A	N/A	N/A	N/A	N/A	-0.816	N/A	N/A	N/A	N/A
Integration of energy metabolism	N/A	N/A	N/A	3.162	N/A	-2.646	2.449	N/A	N/A	N/A	N/A	N/A	N/A	N/A	N/A	-2.236	N/A	N/A	N/A	N/A
RAF/MAP kinase cascade	N/A	N/A	N/A	4.472	N/A	-2.236	3.771	N/A	N/A	N/A	N/A	N/A	N/A	N/A	N/A	N/A	N/A	N/A	N/A	N/A
Synaptic Long Term Potentiation	N/A	N/A	N/A	4.359	N/A	-2.449	3.606	N/A	N/A	N/A	N/A	N/A	N/A	N/A	N/A	N/A	N/A	N/A	N/A	N/A
RHOGDI Signaling	N/A	N/A	N/A	-3.606	N/A	2	-2.333	N/A	N/A	N/A	N/A	N/A	N/A	N/A	N/A	2.449	N/A	N/A	N/A	N/A
Dendritic Cell Maturation	N/A	1.667	1	3.742	1	N/A	1.89	1	N/A	N/A	N/A	N/A	N/A	N/A	N/A	N/A	N/A	N/A	N/A	N/A
TR/RXR Activation	N/A	N/A	N/A	2.828	N/A	-2.646	2.236	N/A	N/A	N/A	N/A	N/A	N/A	N/A	N/A	-2.449	N/A	N/A	N/A	N/A
Multiple Sclerosis Signaling Pathway	N/A	2.828	N/A	3.464	N/A	N/A	3.742	N/A	N/A	N/A	N/A	N/A	N/A	N/A	N/A	N/A	N/A	N/A	N/A	N/A
Adrenergic Receptor Signaling Pathway (Enhanced)	N/A	N/A	N/A	3.3	N/A	-1	3.5	N/A	N/A	N/A	N/A	N/A	N/A	N/A	N/A	-2	N/A	N/A	N/A	N/A
Gustation Pathway	N/A	N/A	N/A	2.646	N/A	-2	4.082	N/A	N/A	N/A	N/A	N/A	N/A	N/A	N/A	-1	N/A	N/A	N/A	N/A
Endothelin-1 Signaling	N/A	N/A	N/A	3	N/A	-2.236	2.53	N/A	N/A	N/A	N/A	N/A	N/A	N/A	N/A	-1.89	N/A	N/A	N/A	N/A
Nuclear Cytoskeleton Signaling Pathway	N/A	N/A	N/A	4.123	N/A	N/A	3.051	N/A	N/A	N/A	N/A	N/A	N/A	N/A	N/A	-2.449	N/A	N/A	N/A	N/A
Necroptosis Signaling Pathway	N/A	2.646	N/A	2.449	N/A	-2	2.449	N/A	N/A	N/A	N/A	N/A	N/A	N/A	N/A	N/A	N/A	N/A	N/A	N/A
Cachexia Signaling Pathway	N/A	2.449	N/A	3.3	N/A	-0.707	2.714	N/A	N/A	N/A	N/A	N/A	N/A	N/A	N/A	0.333	N/A	N/A	N/A	N/A
RAR Activation	N/A	N/A	N/A	1.976	N/A	-2.333	2.683	N/A	N/A	N/A	N/A	N/A	N/A	N/A	N/A	-2.449	N/A	N/A	N/A	N/A
Neurovascular Coupling Signaling Pathway	N/A	N/A	N/A	3.042	N/A	-2.333	1.732	N/A	N/A	N/A	N/A	N/A	N/A	N/A	N/A	-2.333	N/A	N/A	N/A	N/A
IL-12 Signaling and Production in Macrophages	N/A	1	-1	-0.943	-2	2	1.342	-0.447	-0.447	0	N/A	N/A	N/A	N/A	N/A	N/A	N/A	N/A	N/A	N/A
Activation of IRF by Cytosolic Pattern Recognition Receptors	0	1.732	1.134	1.134	1.633	N/A	1.134	1.134	0.447	0.816	N/A	N/A	N/A	N/A	N/A	N/A	N/A	N/A	N/A	N/A
Pulmonary Fibrosis Idiopathic Signaling Pathway	N/A	N/A	N/A	4.69	N/A	N/A	4.025	N/A	N/A	N/A	N/A	N/A	N/A	N/A	N/A	-0.447	N/A	N/A	N/A	N/A
Endocannabinoid Neuronal Synapse Pathway	N/A	N/A	N/A	4.536	N/A	-1	3.578	N/A	N/A	N/A	N/A	N/A	N/A	N/A	N/A	N/A	N/A	N/A	N/A	N/A
Atherosclerosis Signaling	N/A	1.633	N/A	3.162	N/A	-2.828	N/A	N/A	N/A	N/A	N/A	N/A	N/A	N/A	N/A	-1.414	N/A	N/A	N/A	N/A
ISG15 antiviral mechanism	N/A	2.828	N/A	2	N/A	N/A	N/A	2	N/A	2	N/A	N/A	N/A	N/A	N/A	N/A	N/A	N/A	N/A	N/A
Cardiac Hypertrophy Signaling	N/A	N/A	N/A	3.742	N/A	-2	1.633	N/A	N/A	N/A	N/A	N/A	N/A	N/A	N/A	-1.342	N/A	N/A	N/A	N/A
cAMP-mediated signaling	N/A	N/A	N/A	3.8	N/A	-1.342	3.441	N/A	N/A	N/A	N/A	N/A	N/A	N/A	N/A	N/A	N/A	N/A	N/A	N/A
Hepatic Fibrosis Signaling Pathway	N/A	N/A	N/A	2.985	N/A	-1.89	3.051	N/A	N/A	N/A	N/A	N/A	N/A	N/A	N/A	-0.632	N/A	N/A	N/A	N/A
Activin Inhibin Signaling Pathway	N/A	1	N/A	3	N/A	-2.236	1.134	N/A	N/A	N/A	N/A	N/A	N/A	N/A	N/A	1.134	N/A	N/A	N/A	N/A
Macrophage Classical Activation Signaling Pathway	N/A	1.897	2.236	2	1	N/A	N/A	1.342	N/A	N/A	N/A	N/A	N/A	N/A	N/A	N/A	N/A	N/A	N/A	N/A
Role of NFAT in Cardiac Hypertrophy	N/A	N/A	N/A	4.69	N/A	N/A	3.771	N/A	N/A	N/A	N/A	N/A	N/A	N/A	N/A	N/A	N/A	N/A	N/A	N/A
Glycation Signaling Pathway	N/A	2	N/A	3.317	N/A	-1	2.121	N/A	N/A	N/A	N/A	N/A	N/A	N/A	N/A	N/A	N/A	N/A	N/A	N/A
NAD Signaling Pathway	N/A	2	N/A	2.236	N/A	-2	2.121	N/A	N/A	N/A	N/A	N/A	N/A	N/A	N/A	N/A	N/A	N/A	N/A	N/A
Wound Healing Signaling Pathway	N/A	1.342	N/A	4	N/A	N/A	3	N/A	N/A	N/A	N/A	N/A	N/A	N/A	N/A	N/A	N/A	N/A	N/A	N/A
Cell junction organization	N/A	N/A	N/A	3.873	N/A	N/A	2.121	N/A	N/A	N/A	N/A	N/A	N/A	N/A	N/A	-2.236	N/A	N/A	N/A	N/A
Tumor Microenvironment Pathway	N/A	2	N/A	3.742	N/A	N/A	2.449	N/A	N/A	N/A	N/A	N/A	N/A	N/A	N/A	0	N/A	N/A	N/A	N/A
Estrogen Receptor Signaling	N/A	N/A	N/A	4.69	N/A	N/A	3.5	N/A	N/A	N/A	N/A	N/A	N/A	N/A	N/A	N/A	N/A	N/A	N/A	N/A
IL-27 Signaling Pathway	N/A	2.236	N/A	1.633	2	N/A	2.236	N/A	N/A	N/A	N/A	N/A	N/A	N/A	N/A	N/A	N/A	N/A	N/A	N/A
Sensory processing of sound by outer hair cells of the cochlea	N/A	N/A	N/A	3.606	N/A	-2	2.449	N/A	N/A	N/A	N/A	N/A	N/A	N/A	N/A	N/A	N/A	N/A	N/A	N/A
Mitochondrial Division Signaling Pathway	N/A	N/A	N/A	4.243	N/A	N/A	3.742	N/A	N/A	N/A	N/A	N/A	N/A	N/A	N/A	N/A	N/A	N/A	N/A	N/A
Neurexins and neuroligins	N/A	N/A	N/A	4.472	N/A	N/A	3.464	N/A	N/A	N/A	N/A	N/A	N/A	N/A	N/A	N/A	N/A	N/A	N/A	N/A
Cardiac conduction	N/A	N/A	N/A	3.771	N/A	N/A	2.111	N/A	N/A	N/A	N/A	N/A	N/A	N/A	N/A	-2	N/A	N/A	N/A	N/A
Intrinsic Prothrombin Activation Pathway	N/A	N/A	N/A	1.633	N/A	-2	2	N/A	N/A	N/A	N/A	N/A	N/A	N/A	N/A	-2.236	N/A	N/A	N/A	N/A
Cyclophilin Signaling Pathway	N/A	1.342	N/A	3.357	N/A	N/A	2.714	N/A	N/A	N/A	N/A	N/A	N/A	N/A	N/A	-0.447	N/A	N/A	N/A	N/A
L1CAM interactions	N/A	N/A	N/A	4.472	N/A	N/A	3.317	N/A	N/A	N/A	N/A	N/A	N/A	N/A	N/A	N/A	N/A	N/A	N/A	N/A
Transport of inorganic cations/anions and amino acids/oligopeptides	N/A	N/A	N/A	4.359	N/A	N/A	3.357	N/A	N/A	N/A	N/A	N/A	N/A	N/A	N/A	N/A	N/A	N/A	N/A	N/A
Hepatitis B Chronic Liver Pathogenesis Signaling Pathway	N/A	-1.134	-0.447	2.111	-1	N/A	1	-1	0	-1	N/A	N/A	N/A	N/A	N/A	N/A	N/A	N/A	N/A	N/A
ROBO SLIT Signaling Pathway	N/A	N/A	N/A	3.317	N/A	-2	2.333	N/A	N/A	N/A	N/A	N/A	N/A	N/A	N/A	N/A	N/A	N/A	N/A	N/A
Interferon Signaling	N/A	1.633	2	N/A	N/A	N/A	N/A	2	N/A	2	N/A	N/A	N/A	N/A	N/A	N/A	N/A	N/A	N/A	N/A
Macrophage Alternative Activation Signaling Pathway	N/A	0.447	N/A	2.53	N/A	-1.633	2	N/A	N/A	N/A	N/A	N/A	N/A	N/A	N/A	-1	N/A	N/A	N/A	N/A
Mitochondrial Dysfunction	N/A	N/A	N/A	-1.886	N/A	2.309	-1.5	N/A	N/A	N/A	N/A	N/A	N/A	N/A	N/A	1.89	N/A	N/A	N/A	N/A
Role of Pattern Recognition Receptors in Recognition of Bacteria and Viruses	N/A	2.646	N/A	2.646	N/A	N/A	2.236	N/A	N/A	N/A	N/A	N/A	N/A	N/A	N/A	N/A	N/A	N/A	N/A	N/A
Bone Mineralization Signaling Pathway	N/A	N/A	N/A	2.183	N/A	N/A	2.887	N/A	N/A	N/A	N/A	N/A	N/A	N/A	N/A	-2.449	N/A	N/A	N/A	N/A
GPCR-Mediated Nutrient Sensing in Enteroendocrine Cells	N/A	N/A	N/A	3.873	N/A	N/A	3.638	N/A	N/A	N/A	N/A	N/A	N/A	N/A	N/A	N/A	N/A	N/A	N/A	N/A
Role of MAPK Signaling in Inhibiting the Pathogenesis of Influenza	N/A	2	N/A	2.449	N/A	-2	N/A	N/A	N/A	N/A	N/A	N/A	N/A	N/A	N/A	-1	N/A	N/A	N/A	N/A
IL-15 Production	N/A	1	N/A	3.742	N/A	N/A	2.646	N/A	N/A	N/A	N/A	N/A	N/A	N/A	N/A	N/A	N/A	N/A	N/A	N/A
Regulation of Insulin-like Growth Factor (IGF) transport and uptake by IGFBPs	N/A	N/A	N/A	4	N/A	N/A	2.53	N/A	N/A	N/A	N/A	N/A	N/A	N/A	N/A	0.816	N/A	N/A	N/A	N/A
G alpha (q) signalling events	N/A	N/A	N/A	4.123	N/A	N/A	3.207	N/A	N/A	N/A	N/A	N/A	N/A	N/A	N/A	N/A	N/A	N/A	N/A	N/A
MSP-RON Signaling in Cancer Cells Pathway	N/A	N/A	N/A	2.449	N/A	-2.236	N/A	N/A	N/A	N/A	N/A	N/A	N/A	N/A	N/A	-2.449	N/A	N/A	N/A	N/A
Amyotrophic Lateral Sclerosis Signaling	N/A	N/A	N/A	4.123	N/A	N/A	3	N/A	N/A	N/A	N/A	N/A	N/A	N/A	N/A	N/A	N/A	N/A	N/A	N/A
Post-translational modification: synthesis of GPI-anchored proteins	N/A	N/A	N/A	3	N/A	-1	2.121	N/A	N/A	N/A	N/A	N/A	N/A	N/A	N/A	-1	N/A	N/A	N/A	N/A
Sensory processing of sound by inner hair cells of the cochlea	N/A	N/A	N/A	4.243	N/A	N/A	2.828	N/A	N/A	N/A	N/A	N/A	N/A	N/A	N/A	N/A	N/A	N/A	N/A	N/A
Dopamine-DARPP32 Feedback in cAMP Signaling	N/A	N/A	N/A	4	N/A	N/A	3.051	N/A	N/A	N/A	N/A	N/A	N/A	N/A	N/A	N/A	N/A	N/A	N/A	N/A
DHCR24 Signaling Pathway	N/A	N/A	N/A	4.123	N/A	N/A	2.828	N/A	N/A	N/A	N/A	N/A	N/A	N/A	N/A	N/A	N/A	N/A	N/A	N/A
Activation of NMDA receptors and postsynaptic events	N/A	N/A	N/A	3.606	N/A	N/A	3.317	N/A	N/A	N/A	N/A	N/A	N/A	N/A	N/A	N/A	N/A	N/A	N/A	N/A
O-linked glycosylation	N/A	N/A	N/A	3.606	N/A	N/A	3.317	N/A	N/A	N/A	N/A	N/A	N/A	N/A	N/A	N/A	N/A	N/A	N/A	N/A
G Beta Gamma Signaling	N/A	N/A	N/A	3.638	N/A	N/A	3.207	N/A	N/A	N/A	N/A	N/A	N/A	N/A	N/A	N/A	N/A	N/A	N/A	N/A
SNARE Signaling Pathway	N/A	N/A	N/A	3.638	N/A	N/A	3.153	N/A	N/A	N/A	N/A	N/A	N/A	N/A	N/A	N/A	N/A	N/A	N/A	N/A
Cohesin Chromatin Regulation Pathway	N/A	N/A	N/A	4.025	N/A	N/A	2.714	N/A	N/A	N/A	N/A	N/A	N/A	N/A	N/A	N/A	N/A	N/A	N/A	N/A
MSP-RON Signaling in Macrophages Pathway	N/A	N/A	N/A	2.236	N/A	-2.236	N/A	N/A	N/A	N/A	N/A	N/A	N/A	N/A	N/A	-2.236	N/A	N/A	N/A	N/A
Factors Promoting Cardiogenesis in Vertebrates	N/A	N/A	N/A	3.464	N/A	N/A	3.207	N/A	N/A	N/A	N/A	N/A	N/A	N/A	N/A	N/A	N/A	N/A	N/A	N/A
Role of Osteoclasts in Rheumatoid Arthritis Signaling Pathway	N/A	N/A	N/A	3.71	N/A	N/A	2.496	N/A	N/A	N/A	N/A	N/A	N/A	N/A	N/A	0.447	N/A	N/A	N/A	N/A
Androgen Signaling	N/A	N/A	N/A	3.317	N/A	N/A	3.317	N/A	N/A	N/A	N/A	N/A	N/A	N/A	N/A	N/A	N/A	N/A	N/A	N/A
Glutamate Receptor Signaling	N/A	N/A	N/A	3.873	N/A	N/A	2.646	N/A	N/A	N/A	N/A	N/A	N/A	N/A	N/A	N/A	N/A	N/A	N/A	N/A
Stearate Biosynthesis I (Animals)	N/A	N/A	N/A	2	N/A	-2.449	N/A	N/A	N/A	N/A	N/A	N/A	N/A	N/A	N/A	-2	N/A	N/A	N/A	N/A
Adrenomedullin signaling pathway	N/A	N/A	N/A	4	N/A	N/A	2.449	N/A	N/A	N/A	N/A	N/A	N/A	N/A	N/A	N/A	N/A	N/A	N/A	N/A
GP6 Signaling Pathway	N/A	N/A	N/A	3	N/A	N/A	3.317	N/A	N/A	N/A	N/A	N/A	N/A	N/A	N/A	N/A	N/A	N/A	N/A	N/A
Regulation of lipid metabolism by PPARalpha	N/A	N/A	N/A	1.414	N/A	-2.236	N/A	N/A	N/A	N/A	N/A	N/A	N/A	N/A	N/A	-2.646	N/A	N/A	N/A	N/A
Post-translational protein phosphorylation	N/A	N/A	N/A	3.317	N/A	N/A	1.633	N/A	N/A	N/A	N/A	N/A	N/A	N/A	N/A	1.342	N/A	N/A	N/A	N/A
Response to elevated platelet cytosolic Ca2+	N/A	N/A	N/A	3.464	N/A	N/A	2.828	N/A	N/A	N/A	N/A	N/A	N/A	N/A	N/A	N/A	N/A	N/A	N/A	N/A
Myelination Signaling Pathway	N/A	N/A	N/A	3.962	N/A	N/A	2.183	N/A	N/A	N/A	N/A	N/A	N/A	N/A	N/A	N/A	N/A	N/A	N/A	N/A
Apelin Cardiomyocyte Signaling Pathway	N/A	N/A	N/A	3.317	N/A	N/A	2.828	N/A	N/A	N/A	N/A	N/A	N/A	N/A	N/A	N/A	N/A	N/A	N/A	N/A
eNOS Signaling	N/A	N/A	N/A	1.633	N/A	-2.236	2.236	N/A	N/A	N/A	N/A	N/A	N/A	N/A	N/A	N/A	N/A	N/A	N/A	N/A
Ribonucleotide Reductase Signaling Pathway	N/A	2.236	N/A	1.89	N/A	N/A	1.89	N/A	N/A	N/A	N/A	N/A	N/A	N/A	N/A	N/A	N/A	N/A	N/A	N/A
Striated Muscle Contraction	N/A	N/A	N/A	N/A	N/A	-2	2	N/A	N/A	N/A	N/A	N/A	N/A	N/A	N/A	-2	N/A	N/A	N/A	N/A
NOD1/2 Signaling Pathway	N/A	1.342	N/A	3	N/A	N/A	1.633	N/A	N/A	N/A	N/A	N/A	N/A	N/A	N/A	N/A	N/A	N/A	N/A	N/A
Mitochondrial Fatty Acid Beta-Oxidation	N/A	N/A	N/A	N/A	N/A	-3.317	N/A	N/A	N/A	N/A	N/A	N/A	N/A	N/A	N/A	-2.646	N/A	N/A	N/A	N/A
Gαs Signaling	N/A	N/A	N/A	3	N/A	N/A	2.828	N/A	N/A	N/A	N/A	N/A	N/A	N/A	N/A	N/A	N/A	N/A	N/A	N/A
GNRH Signaling	N/A	N/A	N/A	3	N/A	N/A	2.828	N/A	N/A	N/A	N/A	N/A	N/A	N/A	N/A	N/A	N/A	N/A	N/A	N/A
Assembly and cell surface presentation of NMDA receptors	N/A	N/A	N/A	3.162	N/A	N/A	2.646	N/A	N/A	N/A	N/A	N/A	N/A	N/A	N/A	N/A	N/A	N/A	N/A	N/A
Reelin Signaling in Neurons	N/A	N/A	N/A	3.464	N/A	N/A	2.333	N/A	N/A	N/A	N/A	N/A	N/A	N/A	N/A	N/A	N/A	N/A	N/A	N/A
Ephrin Receptor Signaling	N/A	N/A	N/A	3.317	N/A	N/A	2.449	N/A	N/A	N/A	N/A	N/A	N/A	N/A	N/A	N/A	N/A	N/A	N/A	N/A
Netrin Signaling	N/A	N/A	N/A	2.558	N/A	N/A	3.13	N/A	N/A	N/A	N/A	N/A	N/A	N/A	N/A	N/A	N/A	N/A	N/A	N/A
Glutamate binding, activation of AMPA receptors and synaptic plasticity	N/A	N/A	N/A	2.646	N/A	N/A	3	N/A	N/A	N/A	N/A	N/A	N/A	N/A	N/A	N/A	N/A	N/A	N/A	N/A
GABA receptor activation	N/A	N/A	N/A	3.162	N/A	N/A	2.449	N/A	N/A	N/A	N/A	N/A	N/A	N/A	N/A	N/A	N/A	N/A	N/A	N/A
Role of Tissue Factor in Cancer	N/A	N/A	N/A	3.464	N/A	N/A	2.121	N/A	N/A	N/A	N/A	N/A	N/A	N/A	N/A	N/A	N/A	N/A	N/A	N/A
Protein Kinase A Signaling	N/A	N/A	N/A	1.091	N/A	-2.236	0	N/A	N/A	N/A	N/A	N/A	N/A	N/A	N/A	-2.236	N/A	N/A	N/A	N/A
Neurotransmitter release cycle	N/A	N/A	N/A	2.887	N/A	N/A	2.646	N/A	N/A	N/A	N/A	N/A	N/A	N/A	N/A	N/A	N/A	N/A	N/A	N/A
Transcriptional Regulation by MECP2	N/A	N/A	N/A	2.646	N/A	N/A	2.828	N/A	N/A	N/A	N/A	N/A	N/A	N/A	N/A	N/A	N/A	N/A	N/A	N/A
Glioblastoma Multiforme Signaling	N/A	N/A	N/A	2.646	N/A	N/A	2.828	N/A	N/A	N/A	N/A	N/A	N/A	N/A	N/A	N/A	N/A	N/A	N/A	N/A
Degradation of the extracellular matrix	N/A	N/A	N/A	2.828	N/A	N/A	2.646	N/A	N/A	N/A	N/A	N/A	N/A	N/A	N/A	N/A	N/A	N/A	N/A	N/A
EPH-Ephrin signaling	N/A	N/A	N/A	3	N/A	N/A	2.449	N/A	N/A	N/A	N/A	N/A	N/A	N/A	N/A	N/A	N/A	N/A	N/A	N/A
WNT/SHH Axonal Guidance Signaling Pathway	N/A	N/A	N/A	2.138	N/A	-1	2.309	N/A	N/A	N/A	N/A	N/A	N/A	N/A	N/A	N/A	N/A	N/A	N/A	N/A
Gαi Signaling	N/A	N/A	N/A	2.53	N/A	-1	1.897	N/A	N/A	N/A	N/A	N/A	N/A	N/A	N/A	N/A	N/A	N/A	N/A	N/A
Glycerophospholipid biosynthesis	N/A	N/A	N/A	N/A	N/A	-2.828	N/A	N/A	N/A	N/A	N/A	N/A	N/A	N/A	N/A	-2.53	N/A	N/A	N/A	N/A
Nitric Oxide Signaling in the Cardiovascular System	N/A	N/A	N/A	2.121	N/A	-1	2.236	N/A	N/A	N/A	N/A	N/A	N/A	N/A	N/A	N/A	N/A	N/A	N/A	N/A
Role of PKR in Interferon Induction and Antiviral Response	N/A	3	N/A	1.342	1	N/A	N/A	N/A	N/A	N/A	N/A	N/A	N/A	N/A	N/A	N/A	N/A	N/A	N/A	N/A
NCAM signaling for neurite out-growth	N/A	N/A	N/A	3.162	N/A	N/A	2.121	N/A	N/A	N/A	N/A	N/A	N/A	N/A	N/A	N/A	N/A	N/A	N/A	N/A
Collagen degradation	N/A	N/A	N/A	2.449	N/A	N/A	2.828	N/A	N/A	N/A	N/A	N/A	N/A	N/A	N/A	N/A	N/A	N/A	N/A	N/A
Fatty Acid β-oxidation I	N/A	N/A	N/A	N/A	N/A	-2.828	N/A	N/A	N/A	N/A	N/A	N/A	N/A	N/A	N/A	-2.449	N/A	N/A	N/A	N/A
ERBB Signaling	N/A	N/A	N/A	2.828	N/A	N/A	2.449	N/A	N/A	N/A	N/A	N/A	N/A	N/A	N/A	N/A	N/A	N/A	N/A	N/A
Fatty acyl-CoA biosynthesis	N/A	N/A	N/A	N/A	N/A	-2.828	N/A	N/A	N/A	N/A	N/A	N/A	N/A	N/A	N/A	-2.449	N/A	N/A	N/A	N/A
Actin Cytoskeleton Signaling	N/A	N/A	N/A	3	N/A	N/A	2.236	N/A	N/A	N/A	N/A	N/A	N/A	N/A	N/A	N/A	N/A	N/A	N/A	N/A
Receptor-type tyrosine-protein phosphatases	N/A	N/A	N/A	3	N/A	N/A	2.236	N/A	N/A	N/A	N/A	N/A	N/A	N/A	N/A	N/A	N/A	N/A	N/A	N/A
Cardiac β-adrenergic Signaling	N/A	N/A	N/A	2.111	N/A	-2	1	N/A	N/A	N/A	N/A	N/A	N/A	N/A	N/A	N/A	N/A	N/A	N/A	N/A
Collagen biosynthesis and modifying enzymes	N/A	N/A	N/A	2.449	N/A	N/A	2.646	N/A	N/A	N/A	N/A	N/A	N/A	N/A	N/A	N/A	N/A	N/A	N/A	N/A
PCP (Planar Cell Polarity) Pathway	N/A	N/A	N/A	2.646	N/A	N/A	2.449	N/A	N/A	N/A	N/A	N/A	N/A	N/A	N/A	N/A	N/A	N/A	N/A	N/A
Thrombin Signaling	N/A	N/A	N/A	2.333	N/A	N/A	2.714	N/A	N/A	N/A	N/A	N/A	N/A	N/A	N/A	N/A	N/A	N/A	N/A	N/A
Gap Junction Signaling	N/A	N/A	N/A	0.169	N/A	-1.89	-1.091	N/A	N/A	N/A	N/A	N/A	N/A	N/A	N/A	-1.89	N/A	N/A	N/A	N/A
Adipogenesis pathway	N/A	N/A	N/A	-1.342	N/A	-2	-1.667	N/A	N/A	N/A	N/A	N/A	N/A	N/A	N/A	N/A	N/A	N/A	N/A	N/A
WNT/Ca+ pathway	N/A	N/A	N/A	2.449	N/A	N/A	2.449	N/A	N/A	N/A	N/A	N/A	N/A	N/A	N/A	N/A	N/A	N/A	N/A	N/A
GABA synthesis, release, reuptake and degradation	N/A	N/A	N/A	2.449	N/A	N/A	2.449	N/A	N/A	N/A	N/A	N/A	N/A	N/A	N/A	N/A	N/A	N/A	N/A	N/A
Netrin-1 signaling	N/A	N/A	N/A	2.449	N/A	N/A	2.449	N/A	N/A	N/A	N/A	N/A	N/A	N/A	N/A	N/A	N/A	N/A	N/A	N/A
Role of Chondrocytes in Rheumatoid Arthritis Signaling Pathway	N/A	N/A	N/A	2.646	N/A	N/A	2.236	N/A	N/A	N/A	N/A	N/A	N/A	N/A	N/A	N/A	N/A	N/A	N/A	N/A
Sperm Motility	N/A	N/A	N/A	2.828	N/A	-2	N/A	N/A	N/A	N/A	N/A	N/A	N/A	N/A	N/A	N/A	N/A	N/A	N/A	N/A
Visual phototransduction	N/A	N/A	N/A	2.828	N/A	N/A	2	N/A	N/A	N/A	N/A	N/A	N/A	N/A	N/A	N/A	N/A	N/A	N/A	N/A
Presynaptic depolarization and calcium channel opening	N/A	N/A	N/A	2.236	N/A	N/A	2.449	N/A	N/A	N/A	N/A	N/A	N/A	N/A	N/A	N/A	N/A	N/A	N/A	N/A
Ethanol Degradation II	N/A	N/A	N/A	N/A	N/A	-2.236	N/A	N/A	N/A	N/A	N/A	N/A	N/A	N/A	N/A	-2.449	N/A	N/A	N/A	N/A
p53 Signaling	N/A	N/A	N/A	1	N/A	-1	1.342	N/A	N/A	N/A	N/A	N/A	N/A	N/A	N/A	-1.342	N/A	N/A	N/A	N/A
Glucose metabolism	N/A	N/A	N/A	2	N/A	-2.646	N/A	N/A	N/A	N/A	N/A	N/A	N/A	N/A	N/A	N/A	N/A	N/A	N/A	N/A
Salvage Pathways of Pyrimidine Ribonucleotides	N/A	N/A	N/A	2.646	N/A	N/A	2	N/A	N/A	N/A	N/A	N/A	N/A	N/A	N/A	N/A	N/A	N/A	N/A	N/A
Amyloid fiber formation	N/A	N/A	N/A	2.646	N/A	N/A	2	N/A	N/A	N/A	N/A	N/A	N/A	N/A	N/A	N/A	N/A	N/A	N/A	N/A
Renin-Angiotensin Signaling	N/A	N/A	N/A	2.646	N/A	N/A	2	N/A	N/A	N/A	N/A	N/A	N/A	N/A	N/A	N/A	N/A	N/A	N/A	N/A
Senescence Pathway	N/A	1.342	N/A	2.183	N/A	N/A	1.069	N/A	N/A	N/A	N/A	N/A	N/A	N/A	N/A	0	N/A	N/A	N/A	N/A
ID1 Signaling Pathway	N/A	1	N/A	1.414	N/A	-1.633	0.447	N/A	N/A	N/A	N/A	N/A	N/A	N/A	N/A	N/A	N/A	N/A	N/A	N/A
PI3K Signaling in B Lymphocytes	N/A	N/A	N/A	2.236	N/A	N/A	2.236	N/A	N/A	N/A	N/A	N/A	N/A	N/A	N/A	N/A	N/A	N/A	N/A	N/A
Antioxidant Action of Vitamin C	N/A	N/A	N/A	-2.449	N/A	N/A	N/A	N/A	N/A	N/A	N/A	N/A	N/A	N/A	N/A	2	N/A	N/A	N/A	N/A
Collagen chain trimerization	N/A	N/A	N/A	2	N/A	N/A	2.449	N/A	N/A	N/A	N/A	N/A	N/A	N/A	N/A	N/A	N/A	N/A	N/A	N/A
Phospholipases	N/A	N/A	N/A	2.449	N/A	N/A	N/A	N/A	N/A	N/A	N/A	N/A	N/A	N/A	N/A	-2	N/A	N/A	N/A	N/A
nNOS Signaling in Neurons	N/A	N/A	N/A	2.449	N/A	N/A	2	N/A	N/A	N/A	N/A	N/A	N/A	N/A	N/A	N/A	N/A	N/A	N/A	N/A
Glioma Signaling	N/A	N/A	N/A	2	N/A	N/A	2.449	N/A	N/A	N/A	N/A	N/A	N/A	N/A	N/A	N/A	N/A	N/A	N/A	N/A
Aldosterone Signaling in Epithelial Cells	N/A	N/A	N/A	2.449	N/A	N/A	2	N/A	N/A	N/A	N/A	N/A	N/A	N/A	N/A	N/A	N/A	N/A	N/A	N/A
p38 MAPK Signaling	N/A	N/A	N/A	2.449	N/A	-2	N/A	N/A	N/A	N/A	N/A	N/A	N/A	N/A	N/A	N/A	N/A	N/A	N/A	N/A
NAFLD Signaling Pathway	N/A	N/A	N/A	1.508	N/A	-2.121	N/A	N/A	N/A	N/A	N/A	N/A	N/A	N/A	N/A	-0.707	N/A	N/A	N/A	N/A
Transport of bile salts and organic acids, metal ions and amine compounds	N/A	N/A	N/A	1	N/A	N/A	3.317	N/A	N/A	N/A	N/A	N/A	N/A	N/A	N/A	N/A	N/A	N/A	N/A	N/A
Sheddase Signaling Pathway	N/A	N/A	N/A	2.673	N/A	N/A	1.265	N/A	N/A	N/A	N/A	N/A	N/A	N/A	N/A	0.378	N/A	N/A	N/A	N/A
P2Y Purinergic Receptor Signaling Pathway	N/A	N/A	N/A	2.646	N/A	N/A	1.633	N/A	N/A	N/A	N/A	N/A	N/A	N/A	N/A	N/A	N/A	N/A	N/A	N/A
Extracellular matrix organization	N/A	0	N/A	2.828	N/A	N/A	1.414	N/A	N/A	N/A	N/A	N/A	N/A	N/A	N/A	N/A	N/A	N/A	N/A	N/A
Oxidative Ethanol Degradation III	N/A	N/A	N/A	N/A	N/A	-2	N/A	N/A	N/A	N/A	N/A	N/A	N/A	N/A	N/A	-2.236	N/A	N/A	N/A	N/A
SPINK1 Pancreatic Cancer Pathway	N/A	N/A	N/A	N/A	N/A	2	N/A	N/A	N/A	N/A	N/A	N/A	N/A	N/A	N/A	2.236	N/A	N/A	N/A	N/A
PKR-mediated signaling	N/A	2.236	N/A	2	N/A	N/A	N/A	N/A	N/A	N/A	N/A	N/A	N/A	N/A	N/A	N/A	N/A	N/A	N/A	N/A
α-Adrenergic Signaling	N/A	N/A	N/A	2	N/A	N/A	2.236	N/A	N/A	N/A	N/A	N/A	N/A	N/A	N/A	N/A	N/A	N/A	N/A	N/A
Cell Cycle: G1/S Checkpoint Regulation	N/A	N/A	N/A	-2	N/A	N/A	-2.236	N/A	N/A	N/A	N/A	N/A	N/A	N/A	N/A	N/A	N/A	N/A	N/A	N/A
Opioid Signalling	N/A	N/A	N/A	2.236	N/A	N/A	2	N/A	N/A	N/A	N/A	N/A	N/A	N/A	N/A	N/A	N/A	N/A	N/A	N/A
Ethanol Degradation IV	N/A	N/A	N/A	N/A	N/A	-2	N/A	N/A	N/A	N/A	N/A	N/A	N/A	N/A	N/A	-2.236	N/A	N/A	N/A	N/A
Platelet homeostasis	N/A	N/A	N/A	4.123	N/A	N/A	N/A	N/A	N/A	N/A	N/A	N/A	N/A	N/A	N/A	N/A	N/A	N/A	N/A	N/A
Interleukin-4 and Interleukin-13 signaling	N/A	1	N/A	1	N/A	N/A	N/A	N/A	0	N/A	N/A	N/A	N/A	N/A	N/A	2	N/A	N/A	N/A	N/A
Transcriptional regulation of brown and beige adipocyte differentiation	N/A	N/A	N/A	N/A	N/A	-2	N/A	N/A	N/A	N/A	N/A	N/A	N/A	N/A	N/A	-2	N/A	N/A	N/A	N/A
Activation of gene expression by SREBF (SREBP)	N/A	N/A	N/A	N/A	N/A	-2	N/A	N/A	N/A	N/A	N/A	N/A	N/A	N/A	N/A	-2	N/A	N/A	N/A	N/A
Carnitine metabolism	N/A	N/A	N/A	N/A	N/A	-2	N/A	N/A	N/A	N/A	N/A	N/A	N/A	N/A	N/A	-2	N/A	N/A	N/A	N/A
Serotonin Degradation	N/A	N/A	N/A	N/A	N/A	-2	N/A	N/A	N/A	N/A	N/A	N/A	N/A	N/A	N/A	-2	N/A	N/A	N/A	N/A
Metabolism of water-soluble vitamins and cofactors	N/A	N/A	N/A	N/A	N/A	-2	N/A	N/A	N/A	N/A	N/A	N/A	N/A	N/A	N/A	-2	N/A	N/A	N/A	N/A
Fatty Acid α-oxidation	N/A	N/A	N/A	N/A	N/A	-2	N/A	N/A	N/A	N/A	N/A	N/A	N/A	N/A	N/A	-2	N/A	N/A	N/A	N/A
Noradrenaline and Adrenaline Degradation	N/A	N/A	N/A	N/A	N/A	-2	N/A	N/A	N/A	N/A	N/A	N/A	N/A	N/A	N/A	-2	N/A	N/A	N/A	N/A
Hematoma Resolution Signaling Pathway	N/A	N/A	N/A	-2.357	N/A	N/A	-1.155	N/A	N/A	N/A	N/A	N/A	N/A	N/A	N/A	-0.447	N/A	N/A	N/A	N/A
AMPK Signaling	N/A	N/A	N/A	1.897	N/A	-0.707	1.342	N/A	N/A	N/A	N/A	N/A	N/A	N/A	N/A	0	N/A	N/A	N/A	N/A
Production of Nitric Oxide and Reactive Oxygen Species in Macrophages	N/A	N/A	N/A	1.897	N/A	-2	N/A	N/A	N/A	N/A	N/A	N/A	N/A	N/A	N/A	N/A	N/A	N/A	N/A	N/A
Basal Cell Carcinoma Signaling	N/A	N/A	N/A	2	N/A	N/A	1.89	N/A	N/A	N/A	N/A	N/A	N/A	N/A	N/A	N/A	N/A	N/A	N/A	N/A
Gα12/13 Signaling	N/A	N/A	N/A	-1.069	N/A	N/A	-1.414	N/A	N/A	N/A	N/A	N/A	N/A	N/A	N/A	1.342	N/A	N/A	N/A	N/A
p70S6K Signaling	N/A	N/A	N/A	1.667	N/A	N/A	2.121	N/A	N/A	N/A	N/A	N/A	N/A	N/A	N/A	N/A	N/A	N/A	N/A	N/A
Signaling by ROBO receptors	N/A	N/A	N/A	2.333	N/A	N/A	1.342	N/A	N/A	N/A	N/A	N/A	N/A	N/A	N/A	N/A	N/A	N/A	N/A	N/A
Th1 Pathway	N/A	1.633	N/A	2	N/A	N/A	N/A	N/A	N/A	N/A	N/A	N/A	N/A	N/A	N/A	N/A	N/A	N/A	N/A	N/A
Endocannabinoid Developing Neuron Pathway	N/A	N/A	N/A	2.121	N/A	N/A	1.342	N/A	N/A	N/A	N/A	N/A	N/A	N/A	N/A	N/A	N/A	N/A	N/A	N/A
Regulation of the Epithelial Mesenchymal Transition in Development Pathway	N/A	N/A	N/A	1	N/A	N/A	2.449	N/A	N/A	N/A	N/A	N/A	N/A	N/A	N/A	N/A	N/A	N/A	N/A	N/A
Huntington's Disease Signaling	N/A	N/A	N/A	1.134	N/A	N/A	2.236	N/A	N/A	N/A	N/A	N/A	N/A	N/A	N/A	N/A	N/A	N/A	N/A	N/A
Neuroprotective Role of THOP1 in Alzheimer's Disease	N/A	N/A	N/A	N/A	N/A	N/A	2	N/A	N/A	N/A	N/A	N/A	N/A	N/A	N/A	-1.342	N/A	N/A	N/A	N/A
Sleep REM Signaling Pathway	N/A	N/A	N/A	1.414	N/A	N/A	1.89	N/A	N/A	N/A	N/A	N/A	N/A	N/A	N/A	N/A	N/A	N/A	N/A	N/A
CXCR4 Signaling	N/A	N/A	N/A	1.89	N/A	N/A	1.342	N/A	N/A	N/A	N/A	N/A	N/A	N/A	N/A	N/A	N/A	N/A	N/A	N/A
Acute Phase Response Signaling	N/A	N/A	N/A	1.89	N/A	N/A	1.342	N/A	N/A	N/A	N/A	N/A	N/A	N/A	N/A	N/A	N/A	N/A	N/A	N/A
Xenobiotic Metabolism CAR Signaling Pathway	N/A	N/A	N/A	1.633	N/A	N/A	1.414	N/A	N/A	N/A	N/A	N/A	N/A	N/A	N/A	N/A	N/A	N/A	N/A	N/A
Interleukin-10 signaling	N/A	N/A	N/A	N/A	N/A	N/A	N/A	N/A	1	N/A	N/A	N/A	N/A	N/A	N/A	2	N/A	N/A	N/A	N/A
Immunoregulatory interactions between a Lymphoid and a non-Lymphoid cell	N/A	1	N/A	N/A	N/A	-2	N/A	N/A	N/A	N/A	N/A	N/A	N/A	N/A	N/A	N/A	N/A	N/A	N/A	N/A
Transcriptional Regulatory Network in Embryonic Stem Cells	N/A	N/A	N/A	0.832	N/A	N/A	2.138	N/A	N/A	N/A	N/A	N/A	N/A	N/A	N/A	N/A	N/A	N/A	N/A	N/A
LXR/RXR Activation	N/A	N/A	N/A	2.496	N/A	-0.447	N/A	N/A	N/A	N/A	N/A	N/A	N/A	N/A	N/A	N/A	N/A	N/A	N/A	N/A
FGF Signaling	N/A	N/A	N/A	2.828	N/A	N/A	N/A	N/A	N/A	N/A	N/A	N/A	N/A	N/A	N/A	N/A	N/A	N/A	N/A	N/A
FXR/RXR Activation	N/A	N/A	N/A	-0.632	N/A	-0.816	N/A	N/A	N/A	N/A	N/A	N/A	N/A	N/A	N/A	-1.342	N/A	N/A	N/A	N/A
Coagulation System	N/A	N/A	N/A	0.707	N/A	N/A	2	N/A	N/A	N/A	N/A	N/A	N/A	N/A	N/A	N/A	N/A	N/A	N/A	N/A
Regulation of the Epithelial Mesenchymal Transition by Growth Factors Pathway	N/A	N/A	N/A	2.646	N/A	N/A	N/A	N/A	N/A	N/A	N/A	N/A	N/A	N/A	N/A	N/A	N/A	N/A	N/A	N/A
Class C/3 (Metabotropic glutamate/pheromone receptors)	N/A	N/A	N/A	2.646	N/A	N/A	N/A	N/A	N/A	N/A	N/A	N/A	N/A	N/A	N/A	N/A	N/A	N/A	N/A	N/A
Plasma lipoprotein assembly, remodeling, and clearance	N/A	N/A	N/A	2.646	N/A	N/A	N/A	N/A	N/A	N/A	N/A	N/A	N/A	N/A	N/A	N/A	N/A	N/A	N/A	N/A
G alpha (z) signalling events	N/A	N/A	N/A	2.646	N/A	N/A	N/A	N/A	N/A	N/A	N/A	N/A	N/A	N/A	N/A	N/A	N/A	N/A	N/A	N/A
Melatonin Signaling	N/A	N/A	N/A	1.342	N/A	N/A	1.134	N/A	N/A	N/A	N/A	N/A	N/A	N/A	N/A	N/A	N/A	N/A	N/A	N/A
Agrin Interactions at Neuromuscular Junction	N/A	N/A	N/A	2.449	N/A	N/A	N/A	N/A	N/A	N/A	N/A	N/A	N/A	N/A	N/A	N/A	N/A	N/A	N/A	N/A
Activation of Matrix Metalloproteinases	N/A	N/A	N/A	2.449	N/A	N/A	N/A	N/A	N/A	N/A	N/A	N/A	N/A	N/A	N/A	N/A	N/A	N/A	N/A	N/A
Chemokine Signaling	N/A	N/A	N/A	N/A	N/A	N/A	2.449	N/A	N/A	N/A	N/A	N/A	N/A	N/A	N/A	N/A	N/A	N/A	N/A	N/A
EGR2 and SOX10-mediated initiation of Schwann cell myelination	N/A	N/A	N/A	2.449	N/A	N/A	N/A	N/A	N/A	N/A	N/A	N/A	N/A	N/A	N/A	N/A	N/A	N/A	N/A	N/A
Formation of Fibrin Clot (Clotting Cascade)	N/A	N/A	N/A	2.449	N/A	N/A	N/A	N/A	N/A	N/A	N/A	N/A	N/A	N/A	N/A	N/A	N/A	N/A	N/A	N/A
Thyroid Cancer Signaling	N/A	N/A	N/A	2.449	N/A	N/A	N/A	N/A	N/A	N/A	N/A	N/A	N/A	N/A	N/A	N/A	N/A	N/A	N/A	N/A
Semaphorin Neuronal Repulsive Signaling Pathway	N/A	N/A	N/A	1	N/A	-1.342	N/A	N/A	N/A	N/A	N/A	N/A	N/A	N/A	N/A	N/A	N/A	N/A	N/A	N/A
Natural Killer Cell Signaling	N/A	N/A	N/A	2.333	N/A	N/A	N/A	N/A	N/A	N/A	N/A	N/A	N/A	N/A	N/A	N/A	N/A	N/A	N/A	N/A
Activation of kainate receptors upon glutamate binding	N/A	N/A	N/A	2.236	N/A	N/A	N/A	N/A	N/A	N/A	N/A	N/A	N/A	N/A	N/A	N/A	N/A	N/A	N/A	N/A
Mitochondrial L-carnitine Shuttle Pathway	N/A	N/A	N/A	N/A	N/A	-2.236	N/A	N/A	N/A	N/A	N/A	N/A	N/A	N/A	N/A	N/A	N/A	N/A	N/A	N/A
Regulation of beta-cell development	N/A	N/A	N/A	2.236	N/A	N/A	N/A	N/A	N/A	N/A	N/A	N/A	N/A	N/A	N/A	N/A	N/A	N/A	N/A	N/A
Sensory perception of taste	N/A	N/A	N/A	N/A	N/A	N/A	2.236	N/A	N/A	N/A	N/A	N/A	N/A	N/A	N/A	N/A	N/A	N/A	N/A	N/A
Death Receptor Signaling	N/A	2.236	N/A	N/A	N/A	N/A	N/A	N/A	N/A	N/A	N/A	N/A	N/A	N/A	N/A	N/A	N/A	N/A	N/A	N/A
Synaptic adhesion-like molecules	N/A	N/A	N/A	2.236	N/A	N/A	N/A	N/A	N/A	N/A	N/A	N/A	N/A	N/A	N/A	N/A	N/A	N/A	N/A	N/A
GDNF Family Ligand-Receptor Interactions	N/A	N/A	N/A	2.236	N/A	N/A	N/A	N/A	N/A	N/A	N/A	N/A	N/A	N/A	N/A	N/A	N/A	N/A	N/A	N/A
LGI-ADAM interactions	N/A	N/A	N/A	2.236	N/A	N/A	N/A	N/A	N/A	N/A	N/A	N/A	N/A	N/A	N/A	N/A	N/A	N/A	N/A	N/A
Smooth Muscle Contraction	N/A	N/A	N/A	2.236	N/A	N/A	N/A	N/A	N/A	N/A	N/A	N/A	N/A	N/A	N/A	N/A	N/A	N/A	N/A	N/A
PFKFB4 Signaling Pathway	N/A	N/A	N/A	N/A	N/A	-2.236	N/A	N/A	N/A	N/A	N/A	N/A	N/A	N/A	N/A	N/A	N/A	N/A	N/A	N/A
IL-7 Signaling Pathway	N/A	N/A	N/A	2.236	N/A	N/A	N/A	N/A	N/A	N/A	N/A	N/A	N/A	N/A	N/A	N/A	N/A	N/A	N/A	N/A
Bladder Cancer Signaling	N/A	N/A	N/A	2.236	N/A	N/A	N/A	N/A	N/A	N/A	N/A	N/A	N/A	N/A	N/A	N/A	N/A	N/A	N/A	N/A
Type II Diabetes Mellitus Signaling	N/A	N/A	N/A	2.236	N/A	N/A	N/A	N/A	N/A	N/A	N/A	N/A	N/A	N/A	N/A	N/A	N/A	N/A	N/A	N/A
Melanocyte Development and Pigmentation Signaling	N/A	N/A	N/A	2.236	N/A	N/A	N/A	N/A	N/A	N/A	N/A	N/A	N/A	N/A	N/A	N/A	N/A	N/A	N/A	N/A
TP53 Regulates Metabolic Genes	N/A	N/A	N/A	N/A	N/A	-2.236	N/A	N/A	N/A	N/A	N/A	N/A	N/A	N/A	N/A	N/A	N/A	N/A	N/A	N/A
Retinoid metabolism and transport	N/A	N/A	N/A	2.236	N/A	N/A	N/A	N/A	N/A	N/A	N/A	N/A	N/A	N/A	N/A	N/A	N/A	N/A	N/A	N/A
Retinoic acid Mediated Apoptosis Signaling	N/A	2.236	N/A	N/A	N/A	N/A	N/A	N/A	N/A	N/A	N/A	N/A	N/A	N/A	N/A	N/A	N/A	N/A	N/A	N/A
Superpathway of Citrulline Metabolism	N/A	N/A	N/A	2.236	N/A	N/A	N/A	N/A	N/A	N/A	N/A	N/A	N/A	N/A	N/A	N/A	N/A	N/A	N/A	N/A
FLT3 Signaling in Hematopoietic Progenitor Cells	N/A	N/A	N/A	2.236	N/A	N/A	N/A	N/A	N/A	N/A	N/A	N/A	N/A	N/A	N/A	N/A	N/A	N/A	N/A	N/A
Role of WNT/GSK-3β Signaling in the Pathogenesis of Influenza	N/A	N/A	N/A	N/A	N/A	N/A	2.236	N/A	N/A	N/A	N/A	N/A	N/A	N/A	N/A	N/A	N/A	N/A	N/A	N/A
Triglyceride metabolism	N/A	N/A	N/A	N/A	N/A	-2.236	N/A	N/A	N/A	N/A	N/A	N/A	N/A	N/A	N/A	N/A	N/A	N/A	N/A	N/A
Transcriptional regulation of white adipocyte differentiation	N/A	N/A	N/A	N/A	N/A	-2.236	N/A	N/A	N/A	N/A	N/A	N/A	N/A	N/A	N/A	N/A	N/A	N/A	N/A	N/A
Oxidative Phosphorylation	N/A	N/A	N/A	N/A	N/A	-2.236	N/A	N/A	N/A	N/A	N/A	N/A	N/A	N/A	N/A	N/A	N/A	N/A	N/A	N/A
Endocannabinoid Cancer Inhibition Pathway	N/A	N/A	N/A	-0.577	N/A	N/A	-1.633	N/A	N/A	N/A	N/A	N/A	N/A	N/A	N/A	N/A	N/A	N/A	N/A	N/A
Apelin Endothelial Signaling Pathway	N/A	N/A	N/A	1.342	N/A	N/A	0.816	N/A	N/A	N/A	N/A	N/A	N/A	N/A	N/A	N/A	N/A	N/A	N/A	N/A
PPARα/RXRα Activation	N/A	N/A	N/A	0	N/A	-0.707	1	N/A	N/A	N/A	N/A	N/A	N/A	N/A	N/A	-0.447	N/A	N/A	N/A	N/A
ABC-family proteins mediated transport	N/A	N/A	N/A	2	N/A	N/A	N/A	N/A	N/A	N/A	N/A	N/A	N/A	N/A	N/A	N/A	N/A	N/A	N/A	N/A
Respiratory electron transport	N/A	N/A	N/A	N/A	N/A	-2	N/A	N/A	N/A	N/A	N/A	N/A	N/A	N/A	N/A	N/A	N/A	N/A	N/A	N/A
HSP90 chaperone cycle for steroid hormone receptors in the presence of ligand	N/A	N/A	N/A	2	N/A	N/A	N/A	N/A	N/A	N/A	N/A	N/A	N/A	N/A	N/A	N/A	N/A	N/A	N/A	N/A
TREM1 Signaling	N/A	N/A	N/A	N/A	N/A	N/A	2	N/A	N/A	N/A	N/A	N/A	N/A	N/A	N/A	N/A	N/A	N/A	N/A	N/A
Mitochondrial biogenesis	N/A	N/A	N/A	N/A	N/A	-2	N/A	N/A	N/A	N/A	N/A	N/A	N/A	N/A	N/A	N/A	N/A	N/A	N/A	N/A
Sleep NREM Signaling Pathway	N/A	N/A	N/A	-0.333	N/A	N/A	1.667	N/A	N/A	N/A	N/A	N/A	N/A	N/A	N/A	N/A	N/A	N/A	N/A	N/A
Insulin processing	N/A	N/A	N/A	2	N/A	N/A	N/A	N/A	N/A	N/A	N/A	N/A	N/A	N/A	N/A	N/A	N/A	N/A	N/A	N/A
Cytosolic sensors of pathogen-associated DNA	N/A	N/A	N/A	N/A	N/A	N/A	2	N/A	N/A	N/A	N/A	N/A	N/A	N/A	N/A	N/A	N/A	N/A	N/A	N/A
IL-15 Signaling	N/A	N/A	N/A	2	N/A	N/A	N/A	N/A	N/A	N/A	N/A	N/A	N/A	N/A	N/A	N/A	N/A	N/A	N/A	N/A
Heparan Sulfate Biosynthesis (Late Stages)	N/A	N/A	N/A	N/A	N/A	N/A	N/A	N/A	N/A	N/A	N/A	N/A	N/A	N/A	N/A	-2	N/A	N/A	N/A	N/A
Factors involved in megakaryocyte development and platelet production	N/A	N/A	N/A	2	N/A	N/A	N/A	N/A	N/A	N/A	N/A	N/A	N/A	N/A	N/A	N/A	N/A	N/A	N/A	N/A
DAG and IP3 signaling	N/A	N/A	N/A	2	N/A	N/A	N/A	N/A	N/A	N/A	N/A	N/A	N/A	N/A	N/A	N/A	N/A	N/A	N/A	N/A
Transcriptional regulation of pluripotent stem cells	N/A	N/A	N/A	2	N/A	N/A	N/A	N/A	N/A	N/A	N/A	N/A	N/A	N/A	N/A	N/A	N/A	N/A	N/A	N/A
Estrogen-mediated S-phase Entry	N/A	N/A	N/A	N/A	N/A	N/A	2	N/A	N/A	N/A	N/A	N/A	N/A	N/A	N/A	N/A	N/A	N/A	N/A	N/A
Formation of the ureteric bud	N/A	N/A	N/A	2	N/A	N/A	N/A	N/A	N/A	N/A	N/A	N/A	N/A	N/A	N/A	N/A	N/A	N/A	N/A	N/A
Fatty Acid Activation	N/A	N/A	N/A	N/A	N/A	-2	N/A	N/A	N/A	N/A	N/A	N/A	N/A	N/A	N/A	N/A	N/A	N/A	N/A	N/A
Protein Sorting Signaling Pathway	N/A	N/A	N/A	2	N/A	N/A	N/A	N/A	N/A	N/A	N/A	N/A	N/A	N/A	N/A	N/A	N/A	N/A	N/A	N/A
Metabolism of amine-derived hormones	N/A	N/A	N/A	2	N/A	N/A	N/A	N/A	N/A	N/A	N/A	N/A	N/A	N/A	N/A	N/A	N/A	N/A	N/A	N/A
γ-linolenate Biosynthesis II (Animals)	N/A	N/A	N/A	N/A	N/A	-2	N/A	N/A	N/A	N/A	N/A	N/A	N/A	N/A	N/A	N/A	N/A	N/A	N/A	N/A
Incretin synthesis, secretion, and inactivation	N/A	N/A	N/A	2	N/A	N/A	N/A	N/A	N/A	N/A	N/A	N/A	N/A	N/A	N/A	N/A	N/A	N/A	N/A	N/A
UVB-Induced MAPK Signaling	N/A	N/A	N/A	2	N/A	N/A	N/A	N/A	N/A	N/A	N/A	N/A	N/A	N/A	N/A	N/A	N/A	N/A	N/A	N/A
Valine Degradation I	N/A	N/A	N/A	N/A	N/A	-2	N/A	N/A	N/A	N/A	N/A	N/A	N/A	N/A	N/A	N/A	N/A	N/A	N/A	N/A
Heparan Sulfate Biosynthesis	N/A	N/A	N/A	N/A	N/A	N/A	N/A	N/A	N/A	N/A	N/A	N/A	N/A	N/A	N/A	-2	N/A	N/A	N/A	N/A
Retinol Biosynthesis	N/A	N/A	N/A	N/A	N/A	-2	N/A	N/A	N/A	N/A	N/A	N/A	N/A	N/A	N/A	N/A	N/A	N/A	N/A	N/A
Transcriptional regulation of testis differentiation	N/A	N/A	N/A	2	N/A	N/A	N/A	N/A	N/A	N/A	N/A	N/A	N/A	N/A	N/A	N/A	N/A	N/A	N/A	N/A
RANK Signaling in Osteoclasts	N/A	N/A	N/A	2	N/A	N/A	N/A	N/A	N/A	N/A	N/A	N/A	N/A	N/A	N/A	N/A	N/A	N/A	N/A	N/A
VEGF Family Ligand-Receptor Interactions	N/A	N/A	N/A	2	N/A	N/A	N/A	N/A	N/A	N/A	N/A	N/A	N/A	N/A	N/A	N/A	N/A	N/A	N/A	N/A
Histidine Degradation VI	N/A	N/A	N/A	2	N/A	N/A	N/A	N/A	N/A	N/A	N/A	N/A	N/A	N/A	N/A	N/A	N/A	N/A	N/A	N/A
Signaling by Retinoic Acid	N/A	N/A	N/A	2	N/A	N/A	N/A	N/A	N/A	N/A	N/A	N/A	N/A	N/A	N/A	N/A	N/A	N/A	N/A	N/A
Peroxisomal protein import	N/A	N/A	N/A	N/A	N/A	-2	N/A	N/A	N/A	N/A	N/A	N/A	N/A	N/A	N/A	N/A	N/A	N/A	N/A	N/A
Gap junction trafficking and regulation	N/A	N/A	N/A	2	N/A	N/A	N/A	N/A	N/A	N/A	N/A	N/A	N/A	N/A	N/A	N/A	N/A	N/A	N/A	N/A
SUMOylation of chromatin organization proteins	N/A	N/A	N/A	2	N/A	N/A	N/A	N/A	N/A	N/A	N/A	N/A	N/A	N/A	N/A	N/A	N/A	N/A	N/A	N/A
Role of IL-17F in Allergic Inflammatory Airway Diseases	N/A	N/A	N/A	2	N/A	N/A	N/A	N/A	N/A	N/A	N/A	N/A	N/A	N/A	N/A	N/A	N/A	N/A	N/A	N/A
Acetylcholine binding and downstream events	N/A	N/A	N/A	N/A	N/A	-2	N/A	N/A	N/A	N/A	N/A	N/A	N/A	N/A	N/A	N/A	N/A	N/A	N/A	N/A
CDK5 Signaling	N/A	N/A	N/A	0.816	N/A	N/A	1.134	N/A	N/A	N/A	N/A	N/A	N/A	N/A	N/A	N/A	N/A	N/A	N/A	N/A
WNT/β-catenin Signaling	N/A	N/A	N/A	-0.577	N/A	N/A	1.265	N/A	N/A	N/A	N/A	N/A	N/A	N/A	N/A	N/A	N/A	N/A	N/A	N/A
Cell Cycle: G2/M DNA Damage Checkpoint Regulation	N/A	N/A	N/A	-1.342	N/A	N/A	0.447	N/A	N/A	N/A	N/A	N/A	N/A	N/A	N/A	N/A	N/A	N/A	N/A	N/A
Role of BRCA1 in DNA Damage Response	N/A	N/A	N/A	1	N/A	N/A	0.447	N/A	N/A	N/A	N/A	N/A	N/A	N/A	N/A	N/A	N/A	N/A	N/A	N/A
Corticotropin Releasing Hormone Signaling	N/A	N/A	N/A	-0.943	N/A	N/A	-0.5	N/A	N/A	N/A	N/A	N/A	N/A	N/A	N/A	N/A	N/A	N/A	N/A	N/A
Role of CHK Proteins in Cell Cycle Checkpoint Control	N/A	N/A	N/A	1	N/A	N/A	-0.378	N/A	N/A	N/A	N/A	N/A	N/A	N/A	N/A	N/A	N/A	N/A	N/A	N/A
Oxytocin in Spinal Neurons Signaling Pathway	N/A	N/A	N/A	1.342	N/A	N/A	N/A	N/A	N/A	N/A	N/A	N/A	N/A	N/A	N/A	N/A	N/A	N/A	N/A	N/A
Role of RIG1-like Receptors in Antiviral Innate Immunity	N/A	1.342	N/A	N/A	N/A	N/A	N/A	N/A	N/A	N/A	N/A	N/A	N/A	N/A	N/A	N/A	N/A	N/A	N/A	N/A
ATM Signaling	N/A	N/A	N/A	-0.333	N/A	N/A	-0.816	N/A	N/A	N/A	N/A	N/A	N/A	N/A	N/A	N/A	N/A	N/A	N/A	N/A
GABAergic Receptor Signaling Pathway (Enhanced)	N/A	N/A	N/A	0.354	N/A	N/A	0.756	N/A	N/A	N/A	N/A	N/A	N/A	N/A	N/A	N/A	N/A	N/A	N/A	N/A
VDR/RXR Activation	N/A	N/A	N/A	N/A	N/A	N/A	-1	N/A	N/A	N/A	N/A	N/A	N/A	N/A	N/A	N/A	N/A	N/A	N/A	N/A
Ceramide Signaling	N/A	N/A	N/A	1	N/A	N/A	N/A	N/A	N/A	N/A	N/A	N/A	N/A	N/A	N/A	N/A	N/A	N/A	N/A	N/A
LPS/IL-1 Mediated Inhibition of RXR Function	N/A	N/A	N/A	N/A	N/A	1	N/A	N/A	N/A	N/A	N/A	N/A	N/A	N/A	N/A	N/A	N/A	N/A	N/A	N/A
Role of JAK family kinases in IL-6-type Cytokine Signaling	N/A	1	N/A	N/A	N/A	N/A	N/A	N/A	N/A	N/A	N/A	N/A	N/A	N/A	N/A	N/A	N/A	N/A	N/A	N/A
JAK/STAT Signaling	N/A	1	N/A	N/A	N/A	N/A	N/A	N/A	N/A	N/A	N/A	N/A	N/A	N/A	N/A	N/A	N/A	N/A	N/A	N/A
Cerebral Malformation Signaling Pathway	N/A	N/A	N/A	0.816	N/A	N/A	N/A	N/A	N/A	N/A	N/A	N/A	N/A	N/A	N/A	N/A	N/A	N/A	N/A	N/A
Sphingosine-1-phosphate Signaling	N/A	N/A	N/A	0.816	N/A	N/A	N/A	N/A	N/A	N/A	N/A	N/A	N/A	N/A	N/A	N/A	N/A	N/A	N/A	N/A
Inhibition of Matrix Metalloproteases	N/A	N/A	N/A	-0.816	N/A	N/A	N/A	N/A	N/A	N/A	N/A	N/A	N/A	N/A	N/A	N/A	N/A	N/A	N/A	N/A
Tuberculosis Active Signaling Pathway	N/A	N/A	N/A	-0.707	N/A	N/A	0	N/A	N/A	N/A	N/A	N/A	N/A	N/A	N/A	0	N/A	N/A	N/A	N/A
Cyclins and Cell Cycle Regulation	N/A	N/A	N/A	0	N/A	N/A	0.447	N/A	N/A	N/A	N/A	N/A	N/A	N/A	N/A	N/A	N/A	N/A	N/A	N/A
Xenobiotic Metabolism PXR Signaling Pathway	N/A	N/A	N/A	0.447	N/A	N/A	0	N/A	N/A	N/A	N/A	N/A	N/A	N/A	N/A	N/A	N/A	N/A	N/A	N/A
Phototransduction Pathway	N/A	N/A	N/A	-0.378	N/A	N/A	N/A	N/A	N/A	N/A	N/A	N/A	N/A	N/A	N/A	N/A	N/A	N/A	N/A	N/A
Dilated Cardiomyopathy Signaling Pathway	N/A	N/A	N/A	0	N/A	N/A	0.378	N/A	N/A	N/A	N/A	N/A	N/A	N/A	N/A	N/A	N/A	N/A	N/A	N/A
Folate Signaling Pathway	N/A	N/A	N/A	N/A	N/A	N/A	N/A	N/A	N/A	N/A	N/A	N/A	N/A	N/A	N/A	N/A	N/A	N/A	N/A	N/A
Heme signaling	N/A	N/A	N/A	N/A	N/A	N/A	N/A	N/A	N/A	N/A	N/A	N/A	N/A	N/A	N/A	N/A	N/A	N/A	N/A	N/A
Glycine Degradation (Creatine Biosynthesis)	N/A	N/A	N/A	N/A	N/A	N/A	N/A	N/A	N/A	N/A	N/A	N/A	N/A	N/A	N/A	N/A	N/A	N/A	N/A	N/A
Signaling by ALK	N/A	N/A	N/A	N/A	N/A	N/A	N/A	N/A	N/A	N/A	N/A	N/A	N/A	N/A	N/A	N/A	N/A	N/A	N/A	N/A
Calcium Transport I	N/A	N/A	N/A	N/A	N/A	N/A	N/A	N/A	N/A	N/A	N/A	N/A	N/A	N/A	N/A	N/A	N/A	N/A	N/A	N/A
Complement cascade	N/A	N/A	N/A	N/A	N/A	N/A	N/A	N/A	N/A	N/A	N/A	N/A	N/A	N/A	N/A	0	N/A	N/A	N/A	N/A
Glycogen Degradation III	N/A	N/A	N/A	N/A	N/A	N/A	N/A	N/A	N/A	N/A	N/A	N/A	N/A	N/A	N/A	N/A	N/A	N/A	N/A	N/A
Dopamine Degradation	N/A	N/A	N/A	N/A	N/A	N/A	N/A	N/A	N/A	N/A	N/A	N/A	N/A	N/A	N/A	N/A	N/A	N/A	N/A	N/A
Passive transport by Aquaporins	N/A	N/A	N/A	N/A	N/A	N/A	N/A	N/A	N/A	N/A	N/A	N/A	N/A	N/A	N/A	N/A	N/A	N/A	N/A	N/A
Th1 and Th2 Activation Pathway	N/A	N/A	N/A	N/A	N/A	N/A	N/A	N/A	N/A	N/A	N/A	N/A	N/A	N/A	N/A	N/A	N/A	N/A	N/A	N/A
Mitochondrial Uncoupling	N/A	N/A	N/A	N/A	N/A	N/A	N/A	N/A	N/A	N/A	N/A	N/A	N/A	N/A	N/A	N/A	N/A	N/A	N/A	N/A
Dopamine Receptor Signaling	N/A	N/A	N/A	N/A	N/A	N/A	N/A	N/A	N/A	N/A	N/A	N/A	N/A	N/A	N/A	N/A	N/A	N/A	N/A	N/A
Interleukin-9 signaling	N/A	N/A	N/A	N/A	N/A	N/A	N/A	N/A	N/A	N/A	N/A	N/A	N/A	N/A	N/A	N/A	N/A	N/A	N/A	N/A
Tryptophan Degradation X (Mammalian, via Tryptamine)	N/A	N/A	N/A	N/A	N/A	N/A	N/A	N/A	N/A	N/A	N/A	N/A	N/A	N/A	N/A	N/A	N/A	N/A	N/A	N/A
Regulation of TLR by endogenous ligand	N/A	N/A	N/A	N/A	N/A	N/A	N/A	N/A	N/A	N/A	N/A	N/A	N/A	N/A	N/A	N/A	N/A	N/A	N/A	N/A
Role of Lipids/Lipid Rafts in the Pathogenesis of Influenza	N/A	N/A	N/A	N/A	N/A	N/A	N/A	N/A	N/A	N/A	N/A	N/A	N/A	N/A	N/A	N/A	N/A	N/A	N/A	N/A
Nucleotide salvage	N/A	N/A	N/A	N/A	N/A	N/A	N/A	N/A	N/A	N/A	N/A	N/A	N/A	N/A	N/A	N/A	N/A	N/A	N/A	N/A
Oleate Biosynthesis II (Animals)	N/A	N/A	N/A	N/A	N/A	N/A	N/A	N/A	N/A	N/A	N/A	N/A	N/A	N/A	N/A	N/A	N/A	N/A	N/A	N/A
Toll-like Receptor Signaling	N/A	N/A	N/A	N/A	N/A	N/A	N/A	N/A	N/A	N/A	N/A	N/A	N/A	N/A	N/A	N/A	N/A	N/A	N/A	N/A
Extra-nuclear estrogen signaling	N/A	N/A	N/A	N/A	N/A	N/A	N/A	N/A	N/A	N/A	N/A	N/A	N/A	N/A	N/A	N/A	N/A	N/A	N/A	N/A
Tetrahydrofolate Salvage from 5,10-methenyltetrahydrofolate	N/A	N/A	N/A	N/A	N/A	N/A	N/A	N/A	N/A	N/A	N/A	N/A	N/A	N/A	N/A	N/A	N/A	N/A	N/A	N/A
Chondroitin Sulfate Degradation (Metazoa)	N/A	N/A	N/A	N/A	N/A	N/A	N/A	N/A	N/A	N/A	N/A	N/A	N/A	N/A	N/A	N/A	N/A	N/A	N/A	N/A
Pyroptosis Signaling Pathway	N/A	N/A	N/A	N/A	N/A	N/A	N/A	N/A	N/A	N/A	N/A	N/A	N/A	N/A	N/A	N/A	N/A	N/A	N/A	N/A
IL-3 Signaling	N/A	N/A	N/A	N/A	N/A	N/A	N/A	N/A	N/A	N/A	N/A	N/A	N/A	N/A	N/A	N/A	N/A	N/A	N/A	N/A
Erythrocytes take up oxygen and release carbon dioxide	N/A	N/A	N/A	N/A	N/A	N/A	N/A	N/A	N/A	N/A	N/A	N/A	N/A	N/A	N/A	N/A	N/A	N/A	N/A	N/A
Thrombopoietin Signaling	N/A	N/A	N/A	N/A	N/A	N/A	N/A	N/A	N/A	N/A	N/A	N/A	N/A	N/A	N/A	N/A	N/A	N/A	N/A	N/A
Interleukin-2 family signaling	N/A	N/A	N/A	N/A	N/A	N/A	N/A	N/A	N/A	N/A	N/A	N/A	N/A	N/A	N/A	N/A	N/A	N/A	N/A	N/A
Growth Hormone Signaling	N/A	N/A	N/A	N/A	N/A	N/A	N/A	N/A	N/A	N/A	N/A	N/A	N/A	N/A	N/A	N/A	N/A	N/A	N/A	N/A
Differential Regulation of Cytokine Production in Macrophages and T Helper Cells by IL-17A and IL-17F	N/A	N/A	N/A	N/A	N/A	N/A	N/A	N/A	N/A	N/A	N/A	N/A	N/A	N/A	N/A	N/A	N/A	N/A	N/A	N/A
TNFR1 Signaling	N/A	N/A	N/A	N/A	N/A	N/A	N/A	N/A	N/A	N/A	N/A	N/A	N/A	N/A	N/A	N/A	N/A	N/A	N/A	N/A
Growth hormone receptor signaling	N/A	N/A	N/A	N/A	N/A	N/A	N/A	N/A	N/A	N/A	N/A	N/A	N/A	N/A	N/A	N/A	N/A	N/A	N/A	N/A
ABRA Signaling Pathway	N/A	N/A	N/A	N/A	N/A	N/A	N/A	N/A	N/A	N/A	N/A	N/A	N/A	N/A	N/A	N/A	N/A	N/A	N/A	N/A
Glycerol Degradation I	N/A	N/A	N/A	N/A	N/A	N/A	N/A	N/A	N/A	N/A	N/A	N/A	N/A	N/A	N/A	N/A	N/A	N/A	N/A	N/A
DNA Damage Bypass	N/A	N/A	N/A	N/A	N/A	N/A	N/A	N/A	N/A	N/A	N/A	N/A	N/A	N/A	N/A	N/A	N/A	N/A	N/A	N/A
Vasopressin regulates renal water homeostasis via Aquaporins	N/A	N/A	N/A	N/A	N/A	N/A	N/A	N/A	N/A	N/A	N/A	N/A	N/A	N/A	N/A	N/A	N/A	N/A	N/A	N/A
IL-17A Signaling in Gastric Cells	N/A	N/A	N/A	N/A	N/A	N/A	N/A	N/A	N/A	N/A	N/A	N/A	N/A	N/A	N/A	N/A	N/A	N/A	N/A	N/A
MAPK targets/ Nuclear events mediated by MAP kinases	N/A	N/A	N/A	N/A	N/A	N/A	N/A	N/A	N/A	N/A	N/A	N/A	N/A	N/A	N/A	N/A	N/A	N/A	N/A	N/A
Ketone body metabolism	N/A	N/A	N/A	N/A	N/A	N/A	N/A	N/A	N/A	N/A	N/A	N/A	N/A	N/A	N/A	N/A	N/A	N/A	N/A	N/A
Antimicrobial peptides	N/A	N/A	N/A	N/A	N/A	N/A	N/A	N/A	N/A	N/A	N/A	N/A	N/A	N/A	N/A	N/A	N/A	N/A	N/A	N/A
Cell Cycle Regulation by BTG Family Proteins	N/A	N/A	N/A	N/A	N/A	N/A	N/A	N/A	N/A	N/A	N/A	N/A	N/A	N/A	N/A	N/A	N/A	N/A	N/A	N/A
B Cell Development	N/A	N/A	N/A	N/A	N/A	N/A	N/A	N/A	N/A	N/A	N/A	N/A	N/A	N/A	N/A	N/A	N/A	N/A	N/A	N/A
GABA Receptor Signaling	N/A	N/A	N/A	N/A	N/A	N/A	N/A	N/A	N/A	N/A	N/A	N/A	N/A	N/A	N/A	N/A	N/A	N/A	N/A	N/A
Transcriptional and post-translational regulation of MITF-M expression and activity	N/A	N/A	N/A	0	N/A	N/A	N/A	N/A	N/A	N/A	N/A	N/A	N/A	N/A	N/A	N/A	N/A	N/A	N/A	N/A
Reversible hydration of carbon dioxide	N/A	N/A	N/A	N/A	N/A	N/A	N/A	N/A	N/A	N/A	N/A	N/A	N/A	N/A	N/A	N/A	N/A	N/A	N/A	N/A
SUMOylation of transcription cofactors	N/A	N/A	N/A	N/A	N/A	N/A	N/A	N/A	N/A	N/A	N/A	N/A	N/A	N/A	N/A	N/A	N/A	N/A	N/A	N/A
Lipid particle organization	N/A	N/A	N/A	N/A	N/A	N/A	N/A	N/A	N/A	N/A	N/A	N/A	N/A	N/A	N/A	N/A	N/A	N/A	N/A	N/A
NR1H2 and NR1H3-mediated signaling	N/A	N/A	N/A	N/A	N/A	0	N/A	N/A	N/A	N/A	N/A	N/A	N/A	N/A	N/A	N/A	N/A	N/A	N/A	N/A
Circadian Rhythm Signaling	N/A	N/A	N/A	N/A	N/A	N/A	N/A	N/A	N/A	N/A	N/A	N/A	N/A	N/A	N/A	N/A	N/A	N/A	N/A	N/A
TGF-β Signaling	N/A	N/A	N/A	N/A	N/A	N/A	N/A	N/A	N/A	N/A	N/A	N/A	N/A	N/A	N/A	N/A	N/A	N/A	N/A	N/A
Salvage Pathways of Pyrimidine Deoxyribonucleotides	N/A	N/A	N/A	N/A	N/A	N/A	N/A	N/A	N/A	N/A	N/A	N/A	N/A	N/A	N/A	N/A	N/A	N/A	N/A	N/A
Apelin Cardiac Fibroblast Signaling Pathway	N/A	N/A	N/A	N/A	N/A	N/A	N/A	N/A	N/A	N/A	N/A	N/A	N/A	N/A	N/A	N/A	N/A	N/A	N/A	N/A
Detoxification of Reactive Oxygen Species	N/A	N/A	N/A	N/A	N/A	N/A	N/A	N/A	N/A	N/A	N/A	N/A	N/A	N/A	N/A	N/A	N/A	N/A	N/A	N/A
Mevalonate Pathway I	N/A	N/A	N/A	N/A	N/A	N/A	N/A	N/A	N/A	N/A	N/A	N/A	N/A	N/A	N/A	N/A	N/A	N/A	N/A	N/A
OAS antiviral response	N/A	N/A	N/A	N/A	N/A	N/A	N/A	N/A	N/A	N/A	N/A	N/A	N/A	N/A	N/A	N/A	N/A	N/A	N/A	N/A
Formation of the anterior neural plate	N/A	N/A	N/A	N/A	N/A	N/A	N/A	N/A	N/A	N/A	N/A	N/A	N/A	N/A	N/A	N/A	N/A	N/A	N/A	N/A
FcγRIIB Signaling in B Lymphocytes	N/A	N/A	N/A	N/A	N/A	N/A	N/A	N/A	N/A	N/A	N/A	N/A	N/A	N/A	N/A	N/A	N/A	N/A	N/A	N/A
PDGF Signaling	N/A	N/A	N/A	N/A	N/A	N/A	N/A	N/A	N/A	N/A	N/A	N/A	N/A	N/A	N/A	N/A	N/A	N/A	N/A	N/A
Superpathway of Geranylgeranyldiphosphate Biosynthesis I (via Mevalonate)	N/A	N/A	N/A	N/A	N/A	N/A	N/A	N/A	N/A	N/A	N/A	N/A	N/A	N/A	N/A	N/A	N/A	N/A	N/A	N/A
Ketogenesis	N/A	N/A	N/A	N/A	N/A	N/A	N/A	N/A	N/A	N/A	N/A	N/A	N/A	N/A	N/A	N/A	N/A	N/A	N/A	N/A
Interleukin-20 family signaling	N/A	N/A	N/A	N/A	N/A	N/A	N/A	N/A	N/A	N/A	N/A	N/A	N/A	N/A	N/A	N/A	N/A	N/A	N/A	N/A
Renal Cell Carcinoma Signaling	N/A	N/A	N/A	N/A	N/A	N/A	N/A	N/A	N/A	N/A	N/A	N/A	N/A	N/A	N/A	N/A	N/A	N/A	N/A	N/A
Formation of the nephric duct	N/A	N/A	N/A	N/A	N/A	N/A	N/A	N/A	N/A	N/A	N/A	N/A	N/A	N/A	N/A	N/A	N/A	N/A	N/A	N/A
NGF-stimulated transcription	N/A	N/A	N/A	N/A	N/A	N/A	N/A	N/A	N/A	N/A	N/A	N/A	N/A	N/A	N/A	N/A	N/A	N/A	N/A	N/A
Pathogenesis of Multiple Sclerosis	N/A	N/A	N/A	N/A	N/A	N/A	N/A	N/A	N/A	N/A	N/A	N/A	N/A	N/A	N/A	N/A	N/A	N/A	N/A	N/A
Microautophagy Signaling Pathway	N/A	N/A	N/A	N/A	N/A	N/A	N/A	N/A	N/A	N/A	N/A	N/A	N/A	N/A	N/A	N/A	N/A	N/A	N/A	N/A
IL-2 Signaling	N/A	N/A	N/A	N/A	N/A	N/A	N/A	N/A	N/A	N/A	N/A	N/A	N/A	N/A	N/A	N/A	N/A	N/A	N/A	N/A
Role of Cytokines in Mediating Communication between Immune Cells	N/A	N/A	N/A	N/A	N/A	N/A	N/A	N/A	N/A	N/A	N/A	N/A	N/A	N/A	N/A	N/A	N/A	N/A	N/A	N/A
Agranulocyte Adhesion and Diapedesis	N/A	N/A	N/A	N/A	N/A	N/A	N/A	N/A	N/A	N/A	N/A	N/A	N/A	N/A	N/A	N/A	N/A	N/A	N/A	N/A
Glutamate Degradation III (via 4-aminobutyrate)	N/A	N/A	N/A	N/A	N/A	N/A	N/A	N/A	N/A	N/A	N/A	N/A	N/A	N/A	N/A	N/A	N/A	N/A	N/A	N/A
Lysine Degradation V	N/A	N/A	N/A	N/A	N/A	N/A	N/A	N/A	N/A	N/A	N/A	N/A	N/A	N/A	N/A	N/A	N/A	N/A	N/A	N/A
Role of JAK2 in Hormone-like Cytokine Signaling	N/A	N/A	N/A	N/A	N/A	N/A	N/A	N/A	N/A	N/A	N/A	N/A	N/A	N/A	N/A	N/A	N/A	N/A	N/A	N/A
Role of MAPK Signaling in the Pathogenesis of Influenza	N/A	N/A	N/A	N/A	N/A	N/A	N/A	N/A	N/A	N/A	N/A	N/A	N/A	N/A	N/A	N/A	N/A	N/A	N/A	N/A
Putrescine Degradation III	N/A	N/A	N/A	N/A	N/A	N/A	N/A	N/A	N/A	N/A	N/A	N/A	N/A	N/A	N/A	N/A	N/A	N/A	N/A	N/A
Ketolysis	N/A	N/A	N/A	N/A	N/A	N/A	N/A	N/A	N/A	N/A	N/A	N/A	N/A	N/A	N/A	N/A	N/A	N/A	N/A	N/A
Palmitate Biosynthesis I (Animals)	N/A	N/A	N/A	N/A	N/A	N/A	N/A	N/A	N/A	N/A	N/A	N/A	N/A	N/A	N/A	N/A	N/A	N/A	N/A	N/A
NAD Salvage Pathway III	N/A	N/A	N/A	N/A	N/A	N/A	N/A	N/A	N/A	N/A	N/A	N/A	N/A	N/A	N/A	N/A	N/A	N/A	N/A	N/A
ERK5 Signaling	N/A	N/A	N/A	N/A	N/A	N/A	N/A	N/A	N/A	N/A	N/A	N/A	N/A	N/A	N/A	N/A	N/A	N/A	N/A	N/A
Sumoylation Pathway	N/A	N/A	N/A	N/A	N/A	N/A	N/A	N/A	N/A	N/A	N/A	N/A	N/A	N/A	N/A	N/A	N/A	N/A	N/A	N/A
Replacement of protamines by nucleosomes in the male pronucleus	N/A	N/A	N/A	N/A	N/A	N/A	N/A	N/A	N/A	N/A	N/A	N/A	N/A	N/A	N/A	N/A	N/A	N/A	N/A	N/A
Airway Pathology in Chronic Obstructive Pulmonary Disease	N/A	N/A	N/A	N/A	N/A	N/A	N/A	N/A	N/A	N/A	N/A	N/A	N/A	N/A	N/A	N/A	N/A	N/A	N/A	N/A
MIF-mediated Glucocorticoid Regulation	N/A	N/A	N/A	N/A	N/A	N/A	N/A	N/A	N/A	N/A	N/A	N/A	N/A	N/A	N/A	N/A	N/A	N/A	N/A	N/A
Granulocyte Adhesion and Diapedesis	N/A	N/A	N/A	N/A	N/A	N/A	N/A	N/A	N/A	N/A	N/A	N/A	N/A	N/A	N/A	N/A	N/A	N/A	N/A	N/A
Chondroitin Sulfate Biosynthesis (Late Stages)	N/A	N/A	N/A	N/A	N/A	N/A	N/A	N/A	N/A	N/A	N/A	N/A	N/A	N/A	N/A	N/A	N/A	N/A	N/A	N/A
Estrogen-Dependent Breast Cancer Signaling	N/A	N/A	N/A	N/A	N/A	N/A	N/A	N/A	N/A	N/A	N/A	N/A	N/A	N/A	N/A	N/A	N/A	N/A	N/A	N/A
Glutamate and glutamine metabolism	N/A	N/A	N/A	N/A	N/A	N/A	N/A	N/A	N/A	N/A	N/A	N/A	N/A	N/A	N/A	N/A	N/A	N/A	N/A	N/A
Tryptophan Degradation to 2-amino-3-carboxymuconate Semialdehyde	N/A	N/A	N/A	N/A	N/A	N/A	N/A	N/A	N/A	N/A	N/A	N/A	N/A	N/A	N/A	N/A	N/A	N/A	N/A	N/A
Tumoricidal Function of Hepatic Natural Killer Cells	N/A	N/A	N/A	N/A	N/A	N/A	N/A	N/A	N/A	N/A	N/A	N/A	N/A	N/A	N/A	N/A	N/A	N/A	N/A	N/A
Hepatic Fibrosis / Hepatic Stellate Cell Activation	N/A	N/A	N/A	N/A	N/A	N/A	N/A	N/A	N/A	N/A	N/A	N/A	N/A	N/A	N/A	N/A	N/A	N/A	N/A	N/A
2-amino-3-carboxymuconate Semialdehyde Degradation to Glutaryl-CoA	N/A	N/A	N/A	N/A	N/A	N/A	N/A	N/A	N/A	N/A	N/A	N/A	N/A	N/A	N/A	N/A	N/A	N/A	N/A	N/A
Maturity Onset Diabetes of Young (MODY) Signaling	N/A	N/A	N/A	N/A	N/A	N/A	N/A	N/A	N/A	N/A	N/A	N/A	N/A	N/A	N/A	N/A	N/A	N/A	N/A	N/A
POU5F1 (OCT4), SOX2, NANOG activate genes related to proliferation	N/A	N/A	N/A	N/A	N/A	N/A	N/A	N/A	N/A	N/A	N/A	N/A	N/A	N/A	N/A	N/A	N/A	N/A	N/A	N/A
Immunogenic Cell Death Signaling Pathway	N/A	N/A	N/A	N/A	N/A	N/A	N/A	N/A	N/A	N/A	N/A	N/A	N/A	N/A	N/A	N/A	N/A	N/A	N/A	N/A
Glutaryl-CoA Degradation	N/A	N/A	N/A	N/A	N/A	N/A	N/A	N/A	N/A	N/A	N/A	N/A	N/A	N/A	N/A	N/A	N/A	N/A	N/A	N/A
MyD88 dependent cascade initiated on endosome	N/A	N/A	N/A	N/A	N/A	N/A	N/A	N/A	N/A	N/A	N/A	N/A	N/A	N/A	N/A	N/A	N/A	N/A	N/A	N/A
RUNX1 and FOXP3 control the development of regulatory T lymphocytes (Tregs)	N/A	N/A	N/A	N/A	N/A	N/A	N/A	N/A	N/A	N/A	N/A	N/A	N/A	N/A	N/A	N/A	N/A	N/A	N/A	N/A
CDP-diacylglycerol Biosynthesis I	N/A	N/A	N/A	N/A	N/A	N/A	N/A	N/A	N/A	N/A	N/A	N/A	N/A	N/A	N/A	N/A	N/A	N/A	N/A	N/A
Signaling by SCF-KIT	N/A	N/A	N/A	N/A	N/A	N/A	N/A	N/A	N/A	N/A	N/A	N/A	N/A	N/A	N/A	N/A	N/A	N/A	N/A	N/A
Dermatan Sulfate Degradation (Metazoa)	N/A	N/A	N/A	N/A	N/A	N/A	N/A	N/A	N/A	N/A	N/A	N/A	N/A	N/A	N/A	N/A	N/A	N/A	N/A	N/A
DNA Double-Strand Break Repair by Homologous Recombination	N/A	N/A	N/A	N/A	N/A	N/A	N/A	N/A	N/A	N/A	N/A	N/A	N/A	N/A	N/A	N/A	N/A	N/A	N/A	N/A
April Mediated Signaling	N/A	N/A	N/A	N/A	N/A	N/A	N/A	N/A	N/A	N/A	N/A	N/A	N/A	N/A	N/A	N/A	N/A	N/A	N/A	N/A
Transcriptional Regulation by NPAS4	N/A	N/A	N/A	N/A	N/A	N/A	N/A	N/A	N/A	N/A	N/A	N/A	N/A	N/A	N/A	N/A	N/A	N/A	N/A	N/A
Regulation of CDH11 Expression and Function	N/A	N/A	N/A	N/A	N/A	N/A	N/A	N/A	N/A	N/A	N/A	N/A	N/A	N/A	N/A	N/A	N/A	N/A	N/A	N/A
WNT ligand biogenesis and trafficking	N/A	N/A	N/A	N/A	N/A	N/A	N/A	N/A	N/A	N/A	N/A	N/A	N/A	N/A	N/A	N/A	N/A	N/A	N/A	N/A
Interconversion of 2-oxoglutarate and 2-hydroxyglutarate	N/A	N/A	N/A	N/A	N/A	N/A	N/A	N/A	N/A	N/A	N/A	N/A	N/A	N/A	N/A	N/A	N/A	N/A	N/A	N/A
Biotin-carboxyl Carrier Protein Assembly	N/A	N/A	N/A	N/A	N/A	N/A	N/A	N/A	N/A	N/A	N/A	N/A	N/A	N/A	N/A	N/A	N/A	N/A	N/A	N/A
Acetate Conversion to Acetyl-CoA	N/A	N/A	N/A	N/A	N/A	N/A	N/A	N/A	N/A	N/A	N/A	N/A	N/A	N/A	N/A	N/A	N/A	N/A	N/A	N/A
Crosstalk between Dendritic Cells and Natural Killer Cells	N/A	N/A	N/A	N/A	N/A	N/A	N/A	N/A	N/A	N/A	N/A	N/A	N/A	N/A	N/A	N/A	N/A	N/A	N/A	N/A
4-hydroxyphenylpyruvate Biosynthesis	N/A	N/A	N/A	N/A	N/A	N/A	N/A	N/A	N/A	N/A	N/A	N/A	N/A	N/A	N/A	N/A	N/A	N/A	N/A	N/A
Tyrosine Degradation I	N/A	N/A	N/A	N/A	N/A	N/A	N/A	N/A	N/A	N/A	N/A	N/A	N/A	N/A	N/A	N/A	N/A	N/A	N/A	N/A
Ovarian Cancer Signaling	N/A	N/A	N/A	N/A	N/A	N/A	N/A	N/A	N/A	N/A	N/A	N/A	N/A	N/A	N/A	N/A	N/A	N/A	N/A	N/A
TCA Cycle II (Eukaryotic)	N/A	N/A	N/A	N/A	N/A	N/A	N/A	N/A	N/A	N/A	N/A	N/A	N/A	N/A	N/A	N/A	N/A	N/A	N/A	N/A
Isoleucine Degradation I	N/A	N/A	N/A	N/A	N/A	N/A	N/A	N/A	N/A	N/A	N/A	N/A	N/A	N/A	N/A	N/A	N/A	N/A	N/A	N/A
MSP-RON Signaling Pathway	N/A	N/A	N/A	N/A	N/A	N/A	N/A	N/A	N/A	N/A	N/A	N/A	N/A	N/A	N/A	N/A	N/A	N/A	N/A	N/A
Citric acid cycle (TCA cycle)	N/A	N/A	N/A	N/A	N/A	N/A	N/A	N/A	N/A	N/A	N/A	N/A	N/A	N/A	N/A	N/A	N/A	N/A	N/A	N/A
Melatonin Degradation III	N/A	N/A	N/A	N/A	N/A	N/A	N/A	N/A	N/A	N/A	N/A	N/A	N/A	N/A	N/A	N/A	N/A	N/A	N/A	N/A
Tuberculosis Latent Signaling Pathway	N/A	N/A	N/A	N/A	N/A	N/A	N/A	N/A	N/A	N/A	N/A	N/A	N/A	N/A	N/A	N/A	N/A	N/A	N/A	N/A
B Cell Activating Factor Signaling	N/A	N/A	N/A	N/A	N/A	N/A	N/A	N/A	N/A	N/A	N/A	N/A	N/A	N/A	N/A	N/A	N/A	N/A	N/A	N/A
Glucocorticoid Receptor Signaling	N/A	N/A	N/A	N/A	N/A	N/A	N/A	N/A	N/A	N/A	N/A	N/A	N/A	N/A	N/A	N/A	N/A	N/A	N/A	N/A
Unfolded protein response	N/A	N/A	N/A	N/A	N/A	N/A	N/A	N/A	N/A	N/A	N/A	N/A	N/A	N/A	N/A	N/A	N/A	N/A	N/A	N/A
Regulation of NFE2L2 gene expression	N/A	N/A	N/A	N/A	N/A	N/A	N/A	N/A	N/A	N/A	N/A	N/A	N/A	N/A	N/A	N/A	N/A	N/A	N/A	N/A
Antigen Presentation Pathway	N/A	N/A	N/A	N/A	N/A	N/A	N/A	N/A	N/A	N/A	N/A	N/A	N/A	N/A	N/A	N/A	N/A	N/A	N/A	N/A
Interleukin-6 family signaling	N/A	N/A	N/A	N/A	N/A	N/A	N/A	N/A	N/A	N/A	N/A	N/A	N/A	N/A	N/A	N/A	N/A	N/A	N/A	N/A
Citrulline-Nitric Oxide Cycle	N/A	N/A	N/A	N/A	N/A	N/A	N/A	N/A	N/A	N/A	N/A	N/A	N/A	N/A	N/A	N/A	N/A	N/A	N/A	N/A
Complement System	N/A	N/A	N/A	N/A	N/A	N/A	N/A	N/A	N/A	N/A	N/A	N/A	N/A	N/A	N/A	N/A	N/A	N/A	N/A	N/A
UVC-Induced MAPK Signaling	N/A	N/A	N/A	N/A	N/A	N/A	N/A	N/A	N/A	N/A	N/A	N/A	N/A	N/A	N/A	N/A	N/A	N/A	N/A	N/A
Intrinsic Pathway for Apoptosis	N/A	N/A	N/A	N/A	N/A	N/A	N/A	N/A	N/A	N/A	N/A	N/A	N/A	N/A	N/A	N/A	N/A	N/A	N/A	N/A
Toll Like Receptor 3 (TLR3) Cascade	N/A	N/A	N/A	N/A	N/A	N/A	N/A	N/A	N/A	N/A	N/A	N/A	N/A	N/A	N/A	N/A	N/A	N/A	N/A	N/A
Urea cycle	N/A	N/A	N/A	N/A	N/A	N/A	N/A	N/A	N/A	N/A	N/A	N/A	N/A	N/A	N/A	N/A	N/A	N/A	N/A	N/A
BMAL1:CLOCK,NPAS2 activates circadian gene expression	N/A	N/A	N/A	N/A	N/A	N/A	N/A	N/A	N/A	N/A	N/A	N/A	N/A	N/A	N/A	N/A	N/A	N/A	N/A	N/A
Role of JAK1, JAK2 and TYK2 in Interferon Signaling	N/A	N/A	N/A	N/A	N/A	N/A	N/A	N/A	N/A	N/A	N/A	N/A	N/A	N/A	N/A	N/A	N/A	N/A	N/A	N/A
Fatty Acid β-oxidation III (Unsaturated, Odd Number)	N/A	N/A	N/A	N/A	N/A	N/A	N/A	N/A	N/A	N/A	N/A	N/A	N/A	N/A	N/A	N/A	N/A	N/A	N/A	N/A
Fatty Acid Biosynthesis Initiation II	N/A	N/A	N/A	N/A	N/A	N/A	N/A	N/A	N/A	N/A	N/A	N/A	N/A	N/A	N/A	N/A	N/A	N/A	N/A	N/A
Glycogen metabolism	N/A	N/A	N/A	N/A	N/A	N/A	N/A	N/A	N/A	N/A	N/A	N/A	N/A	N/A	N/A	N/A	N/A	N/A	N/A	N/A
ATF4 activates genes in response to endoplasmic reticulum stress	N/A	N/A	N/A	N/A	N/A	N/A	N/A	N/A	N/A	N/A	N/A	N/A	N/A	N/A	N/A	N/A	N/A	N/A	N/A	N/A
MyD88-independent TLR4 cascade	N/A	N/A	N/A	N/A	N/A	N/A	N/A	N/A	N/A	N/A	N/A	N/A	N/A	N/A	N/A	N/A	N/A	N/A	N/A	N/A
Leptin Signaling in Obesity	N/A	N/A	N/A	N/A	N/A	N/A	N/A	N/A	N/A	N/A	N/A	N/A	N/A	N/A	N/A	N/A	N/A	N/A	N/A	N/A
Butyrophilin (BTN) family interactions	N/A	N/A	N/A	N/A	N/A	N/A	N/A	N/A	N/A	N/A	N/A	N/A	N/A	N/A	N/A	N/A	N/A	N/A	N/A	N/A
Caspase activation via Dependence Receptors in the absence of ligand	N/A	N/A	N/A	N/A	N/A	N/A	N/A	N/A	N/A	N/A	N/A	N/A	N/A	N/A	N/A	N/A	N/A	N/A	N/A	N/A
iNOS Signaling	N/A	N/A	N/A	N/A	N/A	N/A	N/A	N/A	N/A	N/A	N/A	N/A	N/A	N/A	N/A	N/A	N/A	N/A	N/A	N/A
Oxidative Stress Induced Senescence	N/A	N/A	N/A	N/A	N/A	N/A	N/A	N/A	N/A	N/A	N/A	N/A	N/A	N/A	N/A	N/A	N/A	N/A	N/A	N/A
Histidine Degradation III	N/A	N/A	N/A	N/A	N/A	N/A	N/A	N/A	N/A	N/A	N/A	N/A	N/A	N/A	N/A	N/A	N/A	N/A	N/A	N/A
CD27 Signaling in Lymphocytes	N/A	N/A	N/A	N/A	N/A	N/A	N/A	N/A	N/A	N/A	N/A	N/A	N/A	N/A	N/A	N/A	N/A	N/A	N/A	N/A
Nicotinate metabolism	N/A	N/A	N/A	N/A	N/A	N/A	N/A	N/A	N/A	N/A	N/A	N/A	N/A	N/A	N/A	N/A	N/A	N/A	N/A	N/A
Glycolysis I	N/A	N/A	N/A	N/A	N/A	N/A	N/A	N/A	N/A	N/A	N/A	N/A	N/A	N/A	N/A	N/A	N/A	N/A	N/A	N/A
Choline Degradation I	N/A	N/A	N/A	N/A	N/A	N/A	N/A	N/A	N/A	N/A	N/A	N/A	N/A	N/A	N/A	N/A	N/A	N/A	N/A	N/A
Axonal Guidance Signaling	N/A	N/A	N/A	N/A	N/A	N/A	N/A	N/A	N/A	N/A	N/A	N/A	N/A	N/A	N/A	N/A	N/A	N/A	N/A	N/A
EGF Signaling	N/A	N/A	N/A	N/A	N/A	N/A	N/A	N/A	N/A	N/A	N/A	N/A	N/A	N/A	N/A	N/A	N/A	N/A	N/A	N/A
Peroxisomal lipid metabolism	N/A	N/A	N/A	N/A	N/A	N/A	N/A	N/A	N/A	N/A	N/A	N/A	N/A	N/A	N/A	N/A	N/A	N/A	N/A	N/A
Aspartate and asparagine metabolism	N/A	N/A	N/A	N/A	N/A	N/A	N/A	N/A	N/A	N/A	N/A	N/A	N/A	N/A	N/A	N/A	N/A	N/A	N/A	N/A
Polyamine Regulation in Colon Cancer	N/A	N/A	N/A	N/A	N/A	N/A	N/A	N/A	N/A	N/A	N/A	N/A	N/A	N/A	N/A	N/A	N/A	N/A	N/A	N/A
MYC Mediated Apoptosis Signaling	N/A	N/A	N/A	N/A	N/A	N/A	N/A	N/A	N/A	N/A	N/A	N/A	N/A	N/A	N/A	N/A	N/A	N/A	N/A	N/A
The Visual Cycle	N/A	N/A	N/A	N/A	N/A	N/A	N/A	N/A	N/A	N/A	N/A	N/A	N/A	N/A	N/A	N/A	N/A	N/A	N/A	N/A
NFE2L2 regulating tumorigenic genes	N/A	N/A	N/A	N/A	N/A	N/A	N/A	N/A	N/A	N/A	N/A	N/A	N/A	N/A	N/A	N/A	N/A	N/A	N/A	N/A
Signaling by CSF3 (G-CSF)	N/A	N/A	N/A	N/A	N/A	N/A	N/A	N/A	N/A	N/A	N/A	N/A	N/A	N/A	N/A	N/A	N/A	N/A	N/A	N/A
Histamine Degradation	N/A	N/A	N/A	N/A	N/A	N/A	N/A	N/A	N/A	N/A	N/A	N/A	N/A	N/A	N/A	N/A	N/A	N/A	N/A	N/A
Reelin signalling pathway	N/A	N/A	N/A	N/A	N/A	N/A	N/A	N/A	N/A	N/A	N/A	N/A	N/A	N/A	N/A	N/A	N/A	N/A	N/A	N/A
Triacylglycerol Degradation	N/A	N/A	N/A	N/A	N/A	N/A	N/A	N/A	N/A	N/A	N/A	N/A	N/A	N/A	N/A	N/A	N/A	N/A	N/A	N/A
Vitamin D (calciferol) metabolism	N/A	N/A	N/A	N/A	N/A	N/A	N/A	N/A	N/A	N/A	N/A	N/A	N/A	N/A	N/A	N/A	N/A	N/A	N/A	N/A
LPS-stimulated MAPK Signaling	N/A	N/A	N/A	N/A	N/A	N/A	N/A	N/A	N/A	N/A	N/A	N/A	N/A	N/A	N/A	N/A	N/A	N/A	N/A	N/A
Primary Immunodeficiency Signaling	N/A	N/A	N/A	N/A	N/A	N/A	N/A	N/A	N/A	N/A	N/A	N/A	N/A	N/A	N/A	N/A	N/A	N/A	N/A	N/A
IL-17A Signaling in Fibroblasts	N/A	N/A	N/A	N/A	N/A	N/A	N/A	N/A	N/A	N/A	N/A	N/A	N/A	N/A	N/A	N/A	N/A	N/A	N/A	N/A
YAP1- and WWTR1 (TAZ)-stimulated gene expression	N/A	N/A	N/A	N/A	N/A	N/A	N/A	N/A	N/A	N/A	N/A	N/A	N/A	N/A	N/A	N/A	N/A	N/A	N/A	N/A
Airway Inflammation in Asthma	N/A	N/A	N/A	N/A	N/A	N/A	N/A	N/A	N/A	N/A	N/A	N/A	N/A	N/A	N/A	N/A	N/A	N/A	N/A	N/A
MIF Regulation of Innate Immunity	N/A	N/A	N/A	N/A	N/A	N/A	N/A	N/A	N/A	N/A	N/A	N/A	N/A	N/A	N/A	N/A	N/A	N/A	N/A	N/A
CD40 Signaling	N/A	N/A	N/A	N/A	N/A	N/A	N/A	N/A	N/A	N/A	N/A	N/A	N/A	N/A	N/A	N/A	N/A	N/A	N/A	N/A
TNFR2 Signaling	N/A	N/A	N/A	N/A	N/A	N/A	N/A	N/A	N/A	N/A	N/A	N/A	N/A	N/A	N/A	N/A	N/A	N/A	N/A	N/A
Choline catabolism	N/A	N/A	N/A	N/A	N/A	N/A	N/A	N/A	N/A	N/A	N/A	N/A	N/A	N/A	N/A	N/A	N/A	N/A	N/A	N/A
UVA-Induced MAPK Signaling	N/A	N/A	N/A	N/A	N/A	N/A	N/A	N/A	N/A	N/A	N/A	N/A	N/A	N/A	N/A	N/A	N/A	N/A	N/A	N/A
Th2 Pathway	N/A	N/A	N/A	N/A	N/A	N/A	N/A	N/A	N/A	N/A	N/A	N/A	N/A	N/A	N/A	N/A	N/A	N/A	N/A	N/A
Neurotrophin/TRK Signaling	N/A	N/A	N/A	N/A	N/A	N/A	N/A	N/A	N/A	N/A	N/A	N/A	N/A	N/A	N/A	N/A	N/A	N/A	N/A	N/A
Interleukin-12 family signaling	N/A	N/A	N/A	N/A	N/A	N/A	N/A	N/A	N/A	N/A	N/A	N/A	N/A	N/A	N/A	N/A	N/A	N/A	N/A	N/A
Prolactin Signaling	N/A	N/A	N/A	N/A	N/A	N/A	N/A	N/A	N/A	N/A	N/A	N/A	N/A	N/A	N/A	N/A	N/A	N/A	N/A	N/A
Glycerol-3-phosphate Shuttle	N/A	N/A	N/A	N/A	N/A	N/A	N/A	N/A	N/A	N/A	N/A	N/A	N/A	N/A	N/A	N/A	N/A	N/A	N/A	N/A
Cytoprotection by HMOX1	N/A	N/A	N/A	N/A	N/A	N/A	N/A	N/A	N/A	N/A	N/A	N/A	N/A	N/A	N/A	N/A	N/A	N/A	N/A	N/A
TP53 Regulates Transcription of DNA Repair Genes	N/A	N/A	N/A	N/A	N/A	N/A	N/A	N/A	N/A	N/A	N/A	N/A	N/A	N/A	N/A	N/A	N/A	N/A	N/A	N/A
Platelet Aggregation (Plug Formation)	N/A	N/A	N/A	N/A	N/A	N/A	N/A	N/A	N/A	N/A	N/A	N/A	N/A	N/A	N/A	N/A	N/A	N/A	N/A	N/A
Tryptophan Degradation III (Eukaryotic)	N/A	N/A	N/A	N/A	N/A	N/A	N/A	N/A	N/A	N/A	N/A	N/A	N/A	N/A	N/A	N/A	N/A	N/A	N/A	N/A
Asparagine Degradation I	N/A	N/A	N/A	N/A	N/A	N/A	N/A	N/A	N/A	N/A	N/A	N/A	N/A	N/A	N/A	N/A	N/A	N/A	N/A	N/A
Phosphatidylglycerol Biosynthesis II (Non-plastidic)	N/A	N/A	N/A	N/A	N/A	N/A	N/A	N/A	N/A	N/A	N/A	N/A	N/A	N/A	N/A	N/A	N/A	N/A	N/A	N/A
IL-1 Signaling	N/A	N/A	N/A	N/A	N/A	N/A	N/A	N/A	N/A	N/A	N/A	N/A	N/A	N/A	N/A	N/A	N/A	N/A	N/A	N/A
Dermatan Sulfate Biosynthesis (Late Stages)	N/A	N/A	N/A	N/A	N/A	N/A	N/A	N/A	N/A	N/A	N/A	N/A	N/A	N/A	N/A	N/A	N/A	N/A	N/A	N/A
NFE2L2 regulating inflammation associated genes	N/A	N/A	N/A	N/A	N/A	N/A	N/A	N/A	N/A	N/A	N/A	N/A	N/A	N/A	N/A	N/A	N/A	N/A	N/A	N/A
Senescence-Associated Secretory Phenotype (SASP)	N/A	N/A	N/A	N/A	N/A	N/A	N/A	N/A	N/A	N/A	N/A	N/A	N/A	N/A	N/A	N/A	N/A	N/A	N/A	N/A
Arginine Biosynthesis IV	N/A	N/A	N/A	N/A	N/A	N/A	N/A	N/A	N/A	N/A	N/A	N/A	N/A	N/A	N/A	N/A	N/A	N/A	N/A	N/A
Gluconeogenesis I	N/A	N/A	N/A	N/A	N/A	N/A	N/A	N/A	N/A	N/A	N/A	N/A	N/A	N/A	N/A	N/A	N/A	N/A	N/A	N/A
HMGB1 Signaling	N/A	N/A	N/A	N/A	N/A	N/A	N/A	N/A	N/A	N/A	N/A	N/A	N/A	N/A	N/A	N/A	N/A	N/A	N/A	N/A
Formation of intermediate mesoderm	N/A	N/A	N/A	N/A	N/A	N/A	N/A	N/A	N/A	N/A	N/A	N/A	N/A	N/A	N/A	N/A	N/A	N/A	N/A	N/A
Glycogen Degradation II	N/A	N/A	N/A	N/A	N/A	N/A	N/A	N/A	N/A	N/A	N/A	N/A	N/A	N/A	N/A	N/A	N/A	N/A	N/A	N/A
Citrulline Degradation	N/A	N/A	N/A	N/A	N/A	N/A	N/A	N/A	N/A	N/A	N/A	N/A	N/A	N/A	N/A	N/A	N/A	N/A	N/A	N/A
Differential Regulation of Cytokine Production in Intestinal Epithelial Cells by IL-17A and IL-17F	N/A	N/A	N/A	N/A	N/A	N/A	N/A	N/A	N/A	N/A	N/A	N/A	N/A	N/A	N/A	N/A	N/A	N/A	N/A	N/A
Urea Cycle	N/A	N/A	N/A	N/A	N/A	N/A	N/A	N/A	N/A	N/A	N/A	N/A	N/A	N/A	N/A	N/A	N/A	N/A	N/A	N/A
Specification of the neural plate border	N/A	N/A	N/A	N/A	N/A	N/A	N/A	N/A	N/A	N/A	N/A	N/A	N/A	N/A	N/A	N/A	N/A	N/A	N/A	N/A
Pyrophosphate hydrolysis	N/A	N/A	N/A	N/A	N/A	N/A	N/A	N/A	N/A	N/A	N/A	N/A	N/A	N/A	N/A	N/A	N/A	N/A	N/A	N/A
Germ Cell-Sertoli Cell Junction Signaling	N/A	N/A	N/A	N/A	N/A	N/A	N/A	N/A	N/A	N/A	N/A	N/A	N/A	N/A	N/A	N/A	N/A	N/A	N/A	N/A
CSDE1 Signaling Pathway	N/A	N/A	N/A	N/A	N/A	N/A	N/A	N/A	N/A	N/A	N/A	N/A	N/A	N/A	N/A	N/A	N/A	N/A	N/A	N/A
Role of PI3K/AKT Signaling in the Pathogenesis of Influenza	N/A	N/A	N/A	N/A	N/A	N/A	N/A	N/A	N/A	N/A	N/A	N/A	N/A	N/A	N/A	N/A	N/A	N/A	N/A	N/A
4-hydroxybenzoate Biosynthesis	N/A	N/A	N/A	N/A	N/A	N/A	N/A	N/A	N/A	N/A	N/A	N/A	N/A	N/A	N/A	N/A	N/A	N/A	N/A	N/A
Pyrimidine Deoxyribonucleotides De Novo Biosynthesis I	N/A	N/A	N/A	N/A	N/A	N/A	N/A	N/A	N/A	N/A	N/A	N/A	N/A	N/A	N/A	N/A	N/A	N/A	N/A	N/A
TAK1-dependent IKK and NF-kappa-B activation	N/A	N/A	N/A	N/A	N/A	N/A	N/A	N/A	N/A	N/A	N/A	N/A	N/A	N/A	N/A	N/A	N/A	N/A	N/A	N/A
NAD biosynthesis II (from tryptophan)	N/A	N/A	N/A	N/A	N/A	N/A	N/A	N/A	N/A	N/A	N/A	N/A	N/A	N/A	N/A	N/A	N/A	N/A	N/A	N/A
Granzyme B Signaling	N/A	N/A	N/A	N/A	N/A	N/A	N/A	N/A	N/A	N/A	N/A	N/A	N/A	N/A	N/A	N/A	N/A	N/A	N/A	N/A
NGF processing	N/A	N/A	N/A	N/A	N/A	N/A	N/A	N/A	N/A	N/A	N/A	N/A	N/A	N/A	N/A	N/A	N/A	N/A	N/A	N/A
Regulation of Cellular Mechanics by Calpain Protease	N/A	N/A	N/A	N/A	N/A	N/A	N/A	N/A	N/A	N/A	N/A	N/A	N/A	N/A	N/A	N/A	N/A	N/A	N/A	N/A
Nephron development	N/A	N/A	N/A	N/A	N/A	N/A	N/A	N/A	N/A	N/A	N/A	N/A	N/A	N/A	N/A	N/A	N/A	N/A	N/A	N/A
Extrinsic Prothrombin Activation Pathway	N/A	N/A	N/A	N/A	N/A	N/A	N/A	N/A	N/A	N/A	N/A	N/A	N/A	N/A	N/A	N/A	N/A	N/A	N/A	N/A
Remodeling of Epithelial Adherens Junctions	N/A	N/A	N/A	N/A	N/A	N/A	N/A	N/A	N/A	N/A	N/A	N/A	N/A	N/A	N/A	N/A	N/A	N/A	N/A	N/A
Role of IL-17A in Arthritis	N/A	N/A	N/A	N/A	N/A	N/A	N/A	N/A	N/A	N/A	N/A	N/A	N/A	N/A	N/A	N/A	N/A	N/A	N/A	N/A
Transport of glycerol from adipocytes to the liver by Aquaporins	N/A	N/A	N/A	N/A	N/A	N/A	N/A	N/A	N/A	N/A	N/A	N/A	N/A	N/A	N/A	N/A	N/A	N/A	N/A	N/A
Retinoate Biosynthesis I	N/A	N/A	N/A	N/A	N/A	N/A	N/A	N/A	N/A	N/A	N/A	N/A	N/A	N/A	N/A	N/A	N/A	N/A	N/A	N/A
Regulation of TP53 Activity through Association with Co-factors	N/A	N/A	N/A	N/A	N/A	N/A	N/A	N/A	N/A	N/A	N/A	N/A	N/A	N/A	N/A	N/A	N/A	N/A	N/A	N/A
Vitamin-C Transport	N/A	N/A	N/A	N/A	N/A	N/A	N/A	N/A	N/A	N/A	N/A	N/A	N/A	N/A	N/A	N/A	N/A	N/A	N/A	N/A
Glutamate Dependent Acid Resistance	N/A	N/A	N/A	N/A	N/A	N/A	N/A	N/A	N/A	N/A	N/A	N/A	N/A	N/A	N/A	N/A	N/A	N/A	N/A	N/A
Signaling by NOTCH2	N/A	N/A	N/A	N/A	N/A	N/A	N/A	N/A	N/A	N/A	N/A	N/A	N/A	N/A	N/A	N/A	N/A	N/A	N/A	N/A
GPCR-Mediated Integration of Enteroendocrine Signaling Exemplified by an L Cell	N/A	N/A	N/A	N/A	N/A	N/A	0	N/A	N/A	N/A	N/A	N/A	N/A	N/A	N/A	N/A	N/A	N/A	N/A	N/A
Triacylglycerol Biosynthesis	N/A	N/A	N/A	N/A	N/A	N/A	N/A	N/A	N/A	N/A	N/A	N/A	N/A	N/A	N/A	N/A	N/A	N/A	N/A	N/A

## Sheet: Upstream analysis
Upstream Regulators	Day 1 High vs. Mock F	Day 2 High vs. Mock F	Day 3 High vs. Mock F	Day 4 High vs. Mock F	Day 5 High vs. Mock F	Day 1 High vs. Mock M	Day 2 High vs. Mock M	Day 3 High vs. Mock M	Day 4 High vs. Mock M	Day 5 High vs. Mock M	Day 1 Low vs. Mock F	Day 2 Low vs. Mock F	Day 3 Low vs. Mock F	Day 4 Low vs. Mock F	Day 5 Low vs. Mock F	Day 1 Low vs. Mock M	Day 2 Low vs. Mock M	Day 3 Low vs. Mock M	Day 4 Low vs. Mock M	Day 5 Low vs. Mock M
lipopolysaccharide	4.203	10.34	7.552	7.377	7.766	-0.569	N/A	7.369	6.793	8.117	N/A	N/A	N/A	1.068	2.73	2.536	N/A	N/A	1.064	3.303
IFNG	4.327	9.335	6.837	5.125	7.021	-1.891	5.595	7.098	6.077	7.546	N/A	N/A	N/A	N/A	N/A	1.861	N/A	-1.941	2.201	0.753
poly rI:rC-RNA	4.161	8.66	6.389	5.897	5.966	N/A	5.652	6.469	5.764	6.484	N/A	N/A	N/A	N/A	N/A	N/A	N/A	N/A	1.683	N/A
interferon alpha	3.906	7.469	5.734	5.548	5.567	N/A	5.291	5.893	5.297	6.29	N/A	N/A	N/A	N/A	N/A	N/A	N/A	N/A	2.186	N/A
IRF3	4.186	7.439	5.848	5.591	5.148	N/A	5.519	6.074	5.258	5.91	N/A	N/A	N/A	N/A	N/A	N/A	N/A	N/A	1.921	N/A
Irgm1	-4.024	-6.706	-5.623	-5.539	-5.358	N/A	-5.171	-5.867	-5.178	-5.944	N/A	N/A	N/A	N/A	N/A	N/A	N/A	N/A	-1.993	N/A
IFN beta	3.662	7.27	5.525	4.818	5.839	N/A	5.123	5.77	4.91	6.296	N/A	N/A	N/A	N/A	N/A	N/A	N/A	N/A	1.345	N/A
IRF7	4.166	7.364	5.855	5.432	4.968	N/A	5.687	5.934	5.248	5.849	N/A	N/A	N/A	N/A	N/A	N/A	N/A	N/A	N/A	N/A
STAT1	3.747	6.927	5.363	3.808	5.543	N/A	4.629	5.781	4.757	6.191	N/A	N/A	N/A	N/A	N/A	1.789	N/A	N/A	1.963	N/A
STING1	4.145	6.869	5.683	5.25	4.908	N/A	5.743	5.834	4.987	5.424	N/A	N/A	N/A	N/A	N/A	N/A	N/A	N/A	N/A	N/A
ZBTB10	3.669	6.858	5.672	3.845	5.401	N/A	5.124	5.756	4.725	5.841	N/A	N/A	N/A	N/A	N/A	N/A	N/A	N/A	1.709	N/A
CITED2	-3.71	-6.812	-5.309	-5.027	-4.921	N/A	-5.113	-5.245	-4.343	-5.655	N/A	N/A	N/A	N/A	N/A	N/A	N/A	N/A	-1.993	N/A
IFNB1	3.212	6.889	4.771	3.846	5.327	N/A	4.673	5.058	4.268	5.655	N/A	N/A	N/A	N/A	N/A	-1.757	N/A	N/A	1.997	N/A
TNF	2.634	6.78	5.231	N/A	4.215	0.939	2.748	5.169	4.959	5.177	N/A	N/A	N/A	1.485	N/A	3.664	N/A	-0.881	2.015	1.178
IFNAR1	4.024	6.703	5.163	4.475	4.701	N/A	4.886	5.179	4.67	5.187	N/A	N/A	N/A	N/A	N/A	N/A	N/A	N/A	1.96	N/A
TREX1	-4.033	-6.049	-5.319	-4.973	-4.47	N/A	-4.962	-5.23	-4.871	-4.956	N/A	N/A	N/A	N/A	N/A	N/A	N/A	N/A	-1.538	N/A
doxorubicin	3.278	6.055	4.639	2.023	4.122	0.444	3.694	4.948	4.373	4.78	N/A	N/A	N/A	1.091	N/A	1.837	N/A	N/A	1.195	1.96
APP	3.411	5.856	4.62	2.43	4.337	N/A	5.124	5.053	4.312	4.831	N/A	N/A	N/A	N/A	N/A	1.748	N/A	N/A	2.621	N/A
TTC39A-AS1	-3.845	-6.258	-5.147	-4.555	-4.086	N/A	-4.554	-5.527	-4.751	-5.248	N/A	N/A	N/A	N/A	N/A	N/A	N/A	N/A	N/A	N/A
IFNAR	3.376	6.094	5.06	4.462	4.874	N/A	4.577	5.165	4.565	5.264	N/A	N/A	N/A	N/A	N/A	N/A	N/A	N/A	N/A	N/A
TLR3	3.21	5.541	4.615	4.816	4.631	N/A	4.176	4.549	4.526	4.657	N/A	N/A	N/A	N/A	N/A	2.383	N/A	N/A	N/A	N/A
PNPT1	-3.434	-5.567	-4.868	-3.541	-4.325	N/A	-4.325	-5.174	-4.439	-4.772	N/A	N/A	N/A	N/A	N/A	N/A	N/A	N/A	-2.236	N/A
SOCS1	-3.541	-5.838	-4.81	-4.254	-4.735	N/A	-4.501	-5.188	-4.37	-5.167	N/A	N/A	N/A	N/A	N/A	N/A	N/A	N/A	N/A	N/A
RNASEH2B	-3.551	-5.798	-4.728	-4.302	-3.817	N/A	-4.406	-4.727	-4.415	-4.525	N/A	N/A	N/A	N/A	N/A	N/A	N/A	N/A	-1.751	N/A
F3	-3.836	-5.826	-4.73	-2.877	-4.17	N/A	-3.413	-4.921	-4.19	-4.819	N/A	N/A	N/A	N/A	N/A	-0.946	N/A	N/A	-1.974	N/A
TICAM1	3.267	5.518	4.545	4.168	4.354	N/A	4.038	4.369	4.341	4.461	N/A	N/A	N/A	N/A	N/A	1.972	N/A	N/A	N/A	N/A
SN-011	-3.286	-6.209	-4.558	-4.196	-4.447	N/A	-4.333	-4.772	-4.217	-4.977	N/A	N/A	N/A	N/A	N/A	N/A	N/A	N/A	N/A	N/A
TRIM24	-3.293	-6.024	-4.258	-3.712	-3.565	N/A	-3.836	-5.585	-3.177	-5.255	N/A	N/A	N/A	N/A	N/A	N/A	N/A	N/A	-2.219	N/A
E. coli B4 lipopolysaccharide	3.13	5.819	4.68	4.302	4.558	N/A	4.528	4.506	4.243	4.921	N/A	N/A	N/A	N/A	N/A	N/A	N/A	N/A	N/A	N/A
TLR9	3.369	4.829	4.463	4.512	3.981	N/A	4.128	4.218	3.931	4.323	N/A	N/A	N/A	N/A	N/A	2.922	N/A	N/A	N/A	N/A
SB203580	-2.213	-4.221	-3.631	-5.472	-3.461	3.623	-4.936	-3.223	-3.521	-3.881	N/A	N/A	N/A	N/A	N/A	-1.404	N/A	N/A	-0.762	N/A
IL21	3.464	5.067	4.837	3.766	5.002	N/A	3.338	4.837	4.506	5.204	N/A	N/A	N/A	N/A	N/A	N/A	N/A	N/A	N/A	N/A
IL1B	2.734	6.005	4.413	3.334	4.596	-1.75	1.456	4.303	3.964	4.779	N/A	N/A	N/A	N/A	N/A	2.588	N/A	N/A	N/A	N/A
IFNA2	3.093	5.959	4.671	4.332	4.15	N/A	3.968	4.584	4.355	4.702	N/A	N/A	N/A	N/A	N/A	N/A	N/A	N/A	N/A	N/A
PTGER4	-3.422	-5.947	-4.948	-2.752	-4.074	N/A	-3.964	-5.237	-4.194	-5.045	N/A	N/A	N/A	N/A	N/A	N/A	N/A	N/A	N/A	N/A
SIRT1	-3.162	-5.86	-4.25	-2.848	-3.841	-0.787	-3.473	-5.186	-4.088	-5.186	N/A	N/A	N/A	N/A	N/A	0.68	N/A	N/A	N/A	N/A
MAVS	3.526	5.264	4.36	4.57	3.766	N/A	4.356	4.269	4.463	4.151	N/A	N/A	N/A	N/A	N/A	N/A	N/A	N/A	N/A	N/A
spermine	-3.533	-5.249	-4.239	-3.777	-3.929	N/A	-3.219	-4.668	-3.633	-4.375	N/A	N/A	N/A	N/A	N/A	N/A	N/A	N/A	-1.982	N/A
USP8	-3.283	-4.949	-4.536	-3.959	-4.314	N/A	-4.199	-4.747	-3.833	-4.642	N/A	N/A	N/A	N/A	N/A	N/A	N/A	N/A	N/A	N/A
Samsn1	3	5.099	4.359	4.123	4.123	N/A	4.123	4.243	3.742	4.123	N/A	N/A	N/A	N/A	N/A	1	N/A	N/A	N/A	N/A
TLR4	2.562	5.321	4.204	4.537	4.219	N/A	3.345	4.21	3.978	4.444	N/A	N/A	N/A	N/A	N/A	0.846	N/A	N/A	N/A	N/A
CGAS	3.394	4.857	4.343	4.021	4.025	N/A	4.147	4.354	4.024	4.47	N/A	N/A	N/A	N/A	N/A	N/A	N/A	N/A	N/A	N/A
Immunoglobulin	2.242	4.908	2.771	4.917	2.762	0.802	5.693	3.969	2.653	3.822	N/A	N/A	N/A	-0.691	1.24	-0.604	N/A	N/A	0.426	N/A
pyridostatin	3.317	5.385	4.217	3.606	3.162	N/A	3.742	4.243	3.576	4	N/A	N/A	N/A	N/A	N/A	N/A	N/A	N/A	2	N/A
G protein alpha i	2.63	4.981	3.719	3.719	4.221	N/A	3.719	4.101	3.582	4.562	N/A	N/A	N/A	N/A	N/A	N/A	N/A	N/A	1.982	N/A
ACKR2	-3.606	-4.984	-4.238	-3.877	-3.308	N/A	-3.877	-4.888	-3.75	-4.679	N/A	N/A	N/A	N/A	N/A	N/A	N/A	N/A	N/A	N/A
RIPK2	3.237	4.759	4.252	3.582	3.526	-0.863	4.727	4.015	3.664	3.796	N/A	N/A	N/A	N/A	N/A	0.242	N/A	N/A	N/A	N/A
ELAVL1	1.664	4.839	3.017	2.096	3.695	2.885	2.349	3.716	2.891	4.423	N/A	N/A	N/A	N/A	N/A	2.309	N/A	N/A	1.4	1
RIGI	3.09	4.796	4.034	4.243	3.907	N/A	4.135	4.044	3.899	4.044	N/A	N/A	N/A	N/A	N/A	N/A	N/A	N/A	N/A	N/A
DUSP1	-3.364	-4.313	-3.737	-3.178	-4.011	-0.035	-3.468	-3.757	-3.609	-4.06	N/A	N/A	N/A	N/A	N/A	-2.371	N/A	N/A	N/A	N/A
IRF9	3.124	4.909	3.858	3.613	3.858	N/A	4.582	3.99	3.659	3.983	N/A	N/A	N/A	N/A	N/A	N/A	N/A	N/A	N/A	N/A
vidutolimod	3	5.907	4	3.742	3.302	N/A	3.873	4.123	3.464	3.988	N/A	N/A	N/A	N/A	N/A	N/A	N/A	N/A	N/A	N/A
Scd2	-3	-4.99	-3.988	-3.729	-3.86	N/A	-3.988	-4.111	-3.45	-4.111	N/A	N/A	N/A	N/A	N/A	N/A	N/A	N/A	N/A	N/A
SASH1	3	4.899	4.123	3.742	3.873	N/A	4	4	3.606	3.873	N/A	N/A	N/A	N/A	N/A	N/A	N/A	N/A	N/A	N/A
PRL	2.828	4.741	3.803	3.985	3.535	N/A	4.315	3.934	2.887	3.476	N/A	N/A	N/A	N/A	N/A	1.289	N/A	N/A	N/A	N/A
DOCK8	2.828	4.558	4.123	3.576	4	N/A	3.873	4	3.464	3.873	N/A	N/A	N/A	N/A	N/A	N/A	N/A	N/A	N/A	N/A
salmonella minnesota R595 lipopolysaccharides	2.644	4.408	3.843	3.554	3.691	N/A	3.297	3.574	3.297	3.564	N/A	N/A	N/A	N/A	N/A	2.221	N/A	N/A	N/A	N/A
SENP3	3	4.583	4	3.464	3.317	N/A	4	4.123	3.606	4	N/A	N/A	N/A	N/A	N/A	N/A	N/A	N/A	N/A	N/A
PML	2.433	3.978	3.302	2.412	3	3.265	3.06	3.058	3.079	3.524	N/A	N/A	N/A	N/A	N/A	2.778	N/A	N/A	N/A	N/A
N-ethyl-N-nitrosourea	2.985	4.221	3.85	3.582	2.728	N/A	3.44	3.719	3.582	3.582	N/A	N/A	N/A	N/A	N/A	1.982	N/A	N/A	N/A	N/A
AGT	1.4	3.723	3.664	3.395	3.542	-2.501	1.024	2.749	3.609	3.63	N/A	N/A	N/A	-0.152	N/A	2.265	N/A	N/A	N/A	1.965
GIP	2.449	4.488	3.66	3.25	3.922	N/A	2.874	3.922	3.385	4.168	N/A	N/A	N/A	N/A	N/A	1.452	N/A	N/A	N/A	N/A
STAT6	-3.829	-4.033	-3.612	-1.064	-3.77	N/A	-1.537	-3.986	-2.301	-3.466	N/A	N/A	N/A	-0.882	N/A	2.599	N/A	N/A	-2.426	N/A
MEF2A	2.937	4.271	3.649	4.124	3.37	N/A	3.987	3.946	3.37	3.818	N/A	N/A	N/A	N/A	N/A	N/A	N/A	N/A	N/A	N/A
TERT	3.121	4.507	4.066	3.226	2.79	N/A	3.645	3.828	3.449	3.443	N/A	N/A	N/A	N/A	N/A	1.387	N/A	N/A	N/A	N/A
IRGM	-3.138	-4.615	-3.838	-3.432	-3.283	N/A	-4.2	-3.838	-3.293	-3.706	N/A	N/A	N/A	N/A	N/A	N/A	N/A	N/A	N/A	N/A
NONO	2.828	5.527	3.969	2.558	3.138	N/A	3.838	4.208	3.145	3.969	N/A	N/A	N/A	N/A	N/A	N/A	N/A	N/A	N/A	N/A
TLR7	2.592	4.525	3.481	3.961	3.747	N/A	3.874	3.391	3.34	3.93	N/A	N/A	N/A	N/A	N/A	N/A	N/A	N/A	N/A	N/A
ETV6-RUNX1	-2.795	-4.558	-3.837	-3.267	-3.576	N/A	-3.37	-3.845	-3.705	-3.845	N/A	N/A	N/A	N/A	N/A	N/A	N/A	N/A	N/A	N/A
IL1A	1.954	3.985	3.199	4.22	3.506	N/A	3.37	2.9	3.224	3.636	N/A	N/A	N/A	N/A	N/A	2.648	N/A	N/A	N/A	N/A
MYD88	2.586	4.754	3.976	N/A	3.876	N/A	4.132	3.412	3.858	3.748	N/A	N/A	N/A	N/A	N/A	2.174	N/A	N/A	N/A	N/A
IFNL1	2.769	4.999	3.807	3.539	3.136	N/A	3.252	3.928	3.108	3.674	N/A	N/A	N/A	N/A	N/A	N/A	N/A	N/A	N/A	N/A
NCOR1	-2.985	-3.988	-3.729	-2.708	-3.302	0.632	-2.864	-3.592	-3.45	-3.45	N/A	N/A	N/A	N/A	N/A	1.414	N/A	N/A	N/A	N/A
PPP2CA	-2.72	-4.197	-3.722	-3.32	-3.885	N/A	-2.966	-4.092	-3.177	-3.86	N/A	N/A	N/A	N/A	N/A	N/A	N/A	N/A	N/A	N/A
TEK	-2.646	-4.558	-4	-3.13	-3.742	N/A	-3.317	-4	-2.887	-3.638	N/A	N/A	N/A	N/A	N/A	N/A	N/A	N/A	N/A	N/A
IRF5	2.927	4.551	3.768	3.482	3.069	N/A	3.633	3.656	3.368	3.383	N/A	N/A	N/A	N/A	N/A	N/A	N/A	N/A	N/A	N/A
ZNF750	-2.828	-4.451	-3.742	-3.317	-3.162	N/A	-3.317	-3.742	-3.464	-3.606	N/A	N/A	N/A	N/A	N/A	N/A	N/A	N/A	N/A	N/A
IFN type 1	2.609	4.587	3.697	3.417	3.27	N/A	3.253	3.683	3.27	3.671	N/A	N/A	N/A	N/A	N/A	N/A	N/A	N/A	N/A	N/A
DUSP11	-3.302	-3.843	-3.575	-3.712	-3.132	N/A	-3.575	-3.575	-3.286	-3.434	N/A	N/A	N/A	N/A	N/A	N/A	N/A	N/A	N/A	N/A
IFNA4	2.574	4.18	3.539	3.248	3.396	N/A	3.676	3.808	3.093	3.676	N/A	N/A	N/A	N/A	N/A	N/A	N/A	N/A	N/A	N/A
IRF2BP2	N/A	-3.893	-3.042	-4.611	-3.363	2.764	-3.223	-2.858	-2.813	-3.641	N/A	N/A	N/A	N/A	N/A	-0.727	N/A	N/A	N/A	N/A
ETV6	-2.768	-4.694	-3.499	-3.212	-2.728	N/A	-3.212	-3.766	-3.06	-3.499	N/A	N/A	N/A	N/A	N/A	N/A	N/A	N/A	N/A	N/A
CHROMR	2.804	4.9	3.712	2.569	2.975	N/A	3.363	3.838	2.554	3.507	N/A	N/A	N/A	N/A	N/A	N/A	N/A	N/A	N/A	N/A
ITPR2	N/A	4.439	3.837	3.13	4.088	N/A	3.13	3.845	3.426	4.325	N/A	N/A	N/A	N/A	N/A	N/A	N/A	N/A	N/A	N/A
IL10RA	-2	-4.495	-3.837	-0.947	-3.017	N/A	-3.453	-4.25	-2.892	-4.868	N/A	N/A	N/A	N/A	N/A	N/A	N/A	N/A	N/A	N/A
IRF1	2.73	5.255	3.893	N/A	2.957	N/A	3.322	4.013	3.615	3.901	N/A	N/A	N/A	N/A	N/A	N/A	N/A	N/A	N/A	N/A
IFN alpha/beta	2.425	4.403	3.545	2.952	2.91	N/A	2.938	3.682	3.112	3.688	N/A	N/A	N/A	N/A	N/A	N/A	N/A	N/A	N/A	N/A
ETV3	-2.646	-4.472	-3.464	-3	-2.828	N/A	-3.317	-3.464	-3	-3.317	N/A	N/A	N/A	N/A	N/A	N/A	N/A	N/A	N/A	N/A
IFN	3.094	4.472	3.238	N/A	3.235	N/A	3.08	3.388	3.094	3.782	N/A	N/A	N/A	N/A	N/A	1.982	N/A	N/A	N/A	N/A
tretinoin	1.991	3.639	3.208	3.542	0.693	-1.899	4.91	3.227	2.78	2.193	N/A	N/A	N/A	0.246	N/A	0.026	N/A	N/A	1.002	N/A
IFNA1/IFNA13	2.55	4.12	3.373	2.904	3.229	N/A	3.218	3.506	2.739	3.636	N/A	N/A	N/A	N/A	N/A	N/A	N/A	N/A	N/A	N/A
dexamethasone	-3.393	-5.414	-2.331	-0.84	-0.92	-1.704	-1.341	-3.467	-2.482	-2.245	N/A	N/A	N/A	-1.954	N/A	-1.41	N/A	N/A	N/A	1.659
CpG ODN 1826	2.172	3.889	3.384	3.501	3.526	N/A	2.917	3.094	3.233	3.401	N/A	N/A	N/A	N/A	N/A	N/A	N/A	N/A	N/A	N/A
MAP3K8	N/A	3.31	3.2	N/A	4.237	-1.463	1.825	3.416	3.346	4.198	N/A	N/A	N/A	N/A	N/A	2.151	N/A	N/A	N/A	1.964
NFATC2	2.828	4.126	3.5	2.378	2.943	N/A	3.412	3.638	2.704	3.484	N/A	N/A	N/A	N/A	N/A	N/A	N/A	N/A	N/A	N/A
IFIH1	2.395	3.513	3.458	3.513	3.224	N/A	3.225	3.243	3.458	2.956	N/A	N/A	N/A	N/A	N/A	N/A	N/A	N/A	N/A	N/A
ADAR	-2.425	-3.838	-3.575	-2.975	-2.804	N/A	-3.286	-3.434	-3.138	-3.293	N/A	N/A	N/A	N/A	N/A	N/A	N/A	N/A	N/A	N/A
beta-estradiol	N/A	N/A	-1.482	4.857	0.897	-4.259	4.177	-1.089	-1.062	-0.325	N/A	N/A	N/A	-1.969	1.411	-2.832	N/A	-0.892	-1.772	1.459
STAG2	-2.641	-4.568	-3.157	-2.824	-2.631	N/A	-3.301	-3.312	-2.641	-3.146	N/A	N/A	N/A	N/A	N/A	N/A	N/A	N/A	N/A	N/A
SLC15A4	2.414	3.959	3.124	3.831	2.607	N/A	3.274	2.961	2.961	2.961	N/A	N/A	N/A	N/A	N/A	N/A	N/A	N/A	N/A	N/A
LY294002	N/A	-3.545	-2.393	-4.891	-1.835	3.197	-4.633	N/A	-2.397	-2.555	N/A	N/A	N/A	N/A	N/A	2.544	N/A	N/A	N/A	N/A
FZD9	2.8	3.13	3.283	3.13	2.8	N/A	3.13	3.283	3.13	3.283	N/A	N/A	N/A	N/A	N/A	N/A	N/A	N/A	N/A	N/A
CLPP	-2.423	-2.943	-2.605	N/A	-2.423	3.606	-2.791	-2.778	-2.423	-2.605	N/A	N/A	N/A	N/A	N/A	3.317	N/A	N/A	N/A	N/A
NFkB (complex)	N/A	4.64	3.21	6.375	3.485	N/A	N/A	2.896	3.332	3.64	N/A	N/A	N/A	N/A	N/A	0.325	N/A	N/A	N/A	N/A
NOS2	1	3.057	3.278	1.481	2.375	2.515	2.514	2.611	3.121	3.274	N/A	N/A	N/A	N/A	N/A	2.556	N/A	N/A	N/A	N/A
PRDM16	-2.4	-3.667	-3.543	-1.94	-2.933	N/A	-2.66	-3.667	-3.249	-3.667	N/A	N/A	N/A	N/A	N/A	N/A	N/A	N/A	N/A	N/A
E. coli B5 lipopolysaccharide	N/A	3.881	3.085	1.819	3.382	-0.283	3.067	2.37	3.243	3.522	N/A	N/A	N/A	N/A	N/A	3.017	N/A	N/A	N/A	N/A
ACOD1	-2	-3.564	-3.464	-3.273	-2.714	N/A	-2.646	-3.162	-3.317	-3.317	N/A	N/A	N/A	N/A	N/A	N/A	N/A	N/A	N/A	N/A
Ifitm3	-2	-3.317	-3.317	-3.464	-2.828	N/A	-3.317	-3	-3	-3	N/A	N/A	N/A	N/A	N/A	N/A	N/A	N/A	N/A	N/A
NGLY1	-2.766	-3.226	-3.226	-3.077	-2.921	N/A	-2.614	-3.226	-3.077	-3.077	N/A	N/A	N/A	N/A	N/A	N/A	N/A	N/A	N/A	N/A
IKBKB	2.207	3.217	3.217	2.555	3.132	N/A	N/A	3.128	3.301	3.062	N/A	N/A	N/A	N/A	N/A	3.389	N/A	N/A	N/A	N/A
RELA	1.067	3.756	3.24	3.521	2.434	N/A	2.544	2.619	2.967	2.877	N/A	N/A	N/A	N/A	N/A	2.15	N/A	N/A	N/A	N/A
cisplatin	N/A	3.198	2.235	1.76	3.261	-1.24	1.417	2.133	2.738	2.764	N/A	N/A	N/A	N/A	1.974	1.041	N/A	N/A	-1.974	1.273
IL6	1.406	3.66	2.928	4.145	3.327	N/A	N/A	3.449	2.333	3.68	N/A	N/A	N/A	N/A	N/A	1.986	N/A	N/A	N/A	N/A
JAK1/2	2	3.302	2.646	4.359	2.646	N/A	3.742	2.646	2.449	3	N/A	N/A	N/A	N/A	N/A	N/A	N/A	N/A	N/A	N/A
NR1H	N/A	-2.762	-2.606	-2.786	-2.257	-2.81	-2.538	-2.041	-2.301	-2.073	N/A	N/A	N/A	N/A	N/A	-3.383	N/A	N/A	N/A	-1.067
UBAP1	-2.433	-3.45	-3.148	-2.63	-2.646	N/A	-2.985	-3.302	-2.813	-3.148	N/A	N/A	N/A	N/A	N/A	N/A	N/A	N/A	N/A	N/A
decitabine	2.425	3.28	0.971	5.855	0.48	-2.562	2.514	1.675	1.527	1.386	1	N/A	N/A	0.651	N/A	-2.184	N/A	N/A	N/A	N/A
TNIK	2.433	3.712	3.293	2.433	2.219	N/A	2.804	3.434	2.813	3.286	N/A	N/A	N/A	N/A	N/A	N/A	N/A	N/A	N/A	N/A
RC3H1	-2.236	-3.464	-3	-3	-2.828	N/A	-3	-3.162	-2.646	-3	N/A	N/A	N/A	N/A	N/A	N/A	N/A	N/A	N/A	N/A
FCGR2A	2.449	3.576	2.985	2.611	2.813	N/A	2.828	3.162	2.813	3	N/A	N/A	N/A	N/A	N/A	N/A	N/A	N/A	N/A	N/A
pristane	2.591	3.1	2.935	3.1	2.608	N/A	2.935	2.935	2.935	2.935	N/A	N/A	N/A	N/A	N/A	N/A	N/A	N/A	N/A	N/A
FOXC1	2	2.891	2.813	2.294	2.219	N/A	3.666	2.985	2.449	2.813	N/A	N/A	N/A	N/A	N/A	1.913	N/A	N/A	N/A	N/A
CHUK	1.992	3.679	2.977	3.128	3.103	N/A	N/A	2.829	2.959	2.981	N/A	N/A	N/A	N/A	N/A	2.16	N/A	N/A	N/A	N/A
miR-182-5p (and other miRNAs w/seed UUGGCAA)	-2.219	-3.302	-2.985	-3.712	-2.219	N/A	-3.293	-2.985	-2.433	-2.63	N/A	N/A	N/A	N/A	N/A	N/A	N/A	N/A	N/A	N/A
PLCG2	-2.224	-2.888	-3.081	-1.706	-2.611	N/A	-2.747	-3.236	-2.621	-3.284	N/A	N/A	N/A	N/A	N/A	1.159	N/A	N/A	N/A	N/A
CpG ODN 2006	2.425	4.369	2.856	N/A	3.376	N/A	3.604	3.227	2.306	3.384	N/A	N/A	N/A	N/A	N/A	N/A	N/A	N/A	N/A	N/A
adavosertib	2.208	3.559	2.787	3.125	2.406	N/A	3.111	2.602	2.96	2.602	N/A	N/A	N/A	N/A	N/A	N/A	N/A	N/A	N/A	N/A
NCOA2	2.561	2.323	2.156	2.596	1.87	-2.013	2.546	2.904	1.874	2.283	N/A	N/A	N/A	N/A	N/A	-1.964	N/A	N/A	N/A	N/A
TWIST1	2.213	3.913	3.104	1.975	2.765	N/A	3.231	3.251	2.139	2.408	N/A	N/A	N/A	N/A	N/A	N/A	N/A	N/A	N/A	N/A
DNASE2	-2.599	-3.099	-2.941	-2.593	-2.419	N/A	-3.099	-2.784	-2.941	-2.395	N/A	N/A	N/A	N/A	N/A	N/A	N/A	N/A	N/A	N/A
2'3'-cyclic guanosine monophosphate-adenosine monophosphate	2.434	3.255	2.973	2.956	2.402	N/A	2.803	2.628	2.806	2.609	N/A	N/A	N/A	N/A	N/A	N/A	N/A	N/A	N/A	N/A
GSK3368715	2	3.162	2.828	2.646	3	N/A	2.828	2.646	2.828	2.828	N/A	N/A	N/A	N/A	N/A	N/A	N/A	N/A	N/A	N/A
STAT2	2.418	3.041	2.895	2.767	2.581	N/A	2.883	2.718	2.783	2.597	N/A	N/A	N/A	N/A	N/A	N/A	N/A	N/A	N/A	N/A
UBR5	2.236	3.501	2.828	2.714	2.945	N/A	3.035	2.931	1.913	2.551	N/A	N/A	N/A	N/A	N/A	N/A	N/A	N/A	N/A	N/A
RNY3	2.449	3.162	2.828	2.828	2.236	N/A	2.646	2.828	2.646	3	N/A	N/A	N/A	N/A	N/A	N/A	N/A	N/A	N/A	N/A
PPARGC1A	N/A	-3.512	-2.592	1.015	-2.765	-4.17	N/A	-2.177	-1.941	-2.355	N/A	N/A	N/A	N/A	N/A	-4.065	N/A	N/A	N/A	N/A
OSM	N/A	3.717	2.56	4.508	2.31	0.021	N/A	2.301	2.902	2.846	N/A	N/A	N/A	N/A	N/A	3.244	N/A	N/A	N/A	N/A
MAP3K7	1.706	3.075	3.111	2.921	2.47	-0.547	2.204	2.4	2.096	2.117	N/A	N/A	N/A	N/A	N/A	1.659	N/A	N/A	N/A	N/A
C1QA	1.961	3.245	2.771	2.023	2.768	N/A	1.82	2.768	2.402	2.934	N/A	N/A	N/A	N/A	N/A	1.4	N/A	N/A	N/A	N/A
4933425B07Rik	2.236	2.828	2.646	2.646	2.646	N/A	3.162	2.828	2.449	2.646	N/A	N/A	N/A	N/A	N/A	N/A	N/A	N/A	N/A	N/A
rosiglitazone	0.218	-0.857	-2.758	N/A	-1.153	-5.905	-0.339	-2.392	-2.379	-2.754	N/A	N/A	N/A	N/A	N/A	-5.209	N/A	N/A	N/A	N/A
SPI1	2.646	3.837	2.967	N/A	2.401	N/A	3.195	3.13	2.985	2.795	N/A	N/A	N/A	N/A	N/A	N/A	N/A	N/A	N/A	N/A
mir-183	2.236	3.148	2.828	2.828	2.236	N/A	2.646	2.813	2.449	2.63	N/A	N/A	N/A	N/A	N/A	N/A	N/A	N/A	N/A	N/A
tetradecanoylphorbol acetate	N/A	3.68	2.674	2.296	3.641	-2.66	N/A	2.553	2.433	2.642	N/A	N/A	N/A	N/A	N/A	1.208	N/A	N/A	N/A	N/A
TMEM120A	2.425	2.96	2.791	2.797	2.216	N/A	2.791	2.606	2.621	2.425	N/A	N/A	N/A	N/A	N/A	N/A	N/A	N/A	N/A	N/A
CEBPB	1.732	2.468	1.22	5.245	0.958	-2.034	4.713	1.914	0.977	0.904	N/A	N/A	N/A	N/A	N/A	1.353	N/A	N/A	N/A	N/A
CTNNB1	N/A	1.857	1.512	5.06	2.472	-1.965	4.38	1.402	2.256	2.087	N/A	N/A	N/A	N/A	N/A	0.173	N/A	N/A	N/A	N/A
BANF1	N/A	-4.057	-2.93	-2.781	-2.598	N/A	-2.578	-2.781	-2.781	-2.646	N/A	N/A	N/A	N/A	N/A	N/A	N/A	N/A	N/A	N/A
ESR2	-2	-3.348	-3.105	0.822	-2.274	-1.63	1.204	-2.72	-1.858	-1.858	N/A	N/A	N/A	N/A	N/A	-1.192	N/A	N/A	N/A	1.067
JQ1	-1.961	-2.462	-2.201	-3.516	-2.597	N/A	-4.032	-2.201	-1.808	-2.261	N/A	N/A	N/A	N/A	N/A	N/A	N/A	N/A	N/A	N/A
PTPRJ	N/A	3	2.828	3	2.828	N/A	2.449	2.449	2.828	2.646	N/A	N/A	N/A	N/A	N/A	1	N/A	N/A	N/A	N/A
IL1RN	-2.646	-3.75	-2.525	-2.897	-2.355	N/A	-2.184	-2.525	-1.943	-2.145	N/A	N/A	N/A	N/A	N/A	N/A	N/A	N/A	N/A	N/A
ZC3H12C	N/A	-3.528	-2.414	-2.191	-3.434	N/A	-2.795	-3.094	-1.964	-3.539	N/A	N/A	N/A	N/A	N/A	N/A	N/A	N/A	N/A	N/A
IKBKG	1.99	3.335	2.775	N/A	2.952	-1.983	N/A	2.628	2.759	2.793	N/A	N/A	N/A	N/A	N/A	1.716	N/A	N/A	N/A	N/A
SOCS3	-1.886	-3.012	-2.548	-2.703	-2.376	N/A	-2.727	-2.548	-2.549	-2.549	N/A	N/A	N/A	N/A	N/A	N/A	N/A	N/A	N/A	N/A
NPR1	-2.236	-2.961	-2.611	-2.359	-2.414	N/A	-2.414	-2.611	-2.611	-2.611	N/A	N/A	N/A	N/A	N/A	N/A	N/A	N/A	N/A	N/A
ribavirin	2.433	2.535	2.985	2.155	1.285	N/A	2.63	3.148	2.63	2.985	N/A	N/A	N/A	N/A	N/A	N/A	N/A	N/A	N/A	N/A
imiquimod	2.211	3.808	2.615	2.955	2.782	N/A	N/A	2.807	2.798	2.794	N/A	N/A	N/A	N/A	N/A	N/A	N/A	N/A	N/A	N/A
TYK2	1.877	2.78	2.434	1.627	1.817	N/A	2.575	2.621	2.631	2.682	N/A	N/A	N/A	N/A	N/A	N/A	N/A	N/A	1.706	N/A
ARHGAP21	N/A	3.162	3	2.828	3	N/A	2.449	2.828	2.646	2.828	N/A	N/A	N/A	N/A	N/A	N/A	N/A	N/A	N/A	N/A
STAT3	-3.339	-1.825	-2.528	0.478	-0.761	N/A	-0.805	-2.925	-1.84	-1.853	N/A	N/A	N/A	N/A	N/A	2.958	N/A	N/A	-2.219	1.016
ID1	N/A	-3.348	-2.586	-2.884	-3.402	N/A	-1.071	-2.768	-2.368	-3.682	N/A	N/A	N/A	N/A	N/A	N/A	N/A	N/A	N/A	0.436
BCL6	N/A	-3.077	-2.177	N/A	-2.386	-3	-1.637	-2.177	-2.582	-2.753	N/A	N/A	N/A	N/A	N/A	-2.574	N/A	N/A	N/A	N/A
STAT4	2.219	4.053	3.4	N/A	3.521	N/A	N/A	3.121	2.935	3.112	N/A	N/A	N/A	N/A	N/A	N/A	N/A	N/A	N/A	N/A
PIK3CG	N/A	-3.393	-3.023	-1.794	-3.011	N/A	-1.303	-3.587	-1.97	-4.2	N/A	N/A	N/A	N/A	N/A	N/A	N/A	N/A	N/A	N/A
USP18	-1.987	-3.413	-2.425	-2.416	-2.216	N/A	-2.425	-2.425	-2.425	-2.425	N/A	N/A	N/A	N/A	N/A	N/A	N/A	N/A	N/A	N/A
TSPO	2	3.162	2.236	2	2.646	0.816	2	2.646	2	2.646	N/A	N/A	N/A	N/A	N/A	0	N/A	N/A	N/A	N/A
IL4	-3.556	-1.881	-2.382	N/A	-1.705	-2.564	N/A	-3.087	-1.933	-2.3	N/A	N/A	N/A	N/A	N/A	0.224	N/A	N/A	-2.401	N/A
metformin	-1.644	-2.719	-2.045	-2.43	-2.255	0.261	-2.654	-2.251	-2.365	-2.263	N/A	N/A	N/A	N/A	N/A	-1.136	N/A	N/A	N/A	N/A
immethridine	N/A	-2.449	-2.449	-3.162	-2.646	N/A	-2	-2.236	-2.236	-2.449	N/A	N/A	N/A	N/A	N/A	-2.236	N/A	N/A	N/A	N/A
CpG oligonucleotide	N/A	3.2	2.573	2.723	3.181	N/A	2.747	2.236	2.379	2.74	N/A	N/A	N/A	N/A	N/A	N/A	N/A	N/A	N/A	N/A
mir-96	1.455	2.975	2.813	2.155	2.219	N/A	2.63	2.63	2.433	2.433	N/A	N/A	N/A	N/A	N/A	N/A	N/A	N/A	N/A	N/A
KLF4	N/A	0.937	1.401	3.023	1.301	-3.444	3.085	1.686	1.866	1.555	N/A	N/A	N/A	N/A	N/A	-3.383	N/A	N/A	N/A	N/A
NKX2-3	-2	-4.899	-3.317	N/A	-2.121	N/A	-1.604	-3.464	-1.965	-2.187	N/A	N/A	N/A	N/A	N/A	N/A	N/A	N/A	N/A	N/A
enterotoxin B	N/A	2.937	2.97	2.935	2.905	N/A	N/A	2.433	2.619	2.804	N/A	N/A	N/A	N/A	N/A	1.945	N/A	N/A	N/A	N/A
oblimersen	2	2.646	2.236	2.828	2	N/A	2.236	2.449	2.433	2.63	N/A	N/A	N/A	N/A	N/A	N/A	N/A	N/A	N/A	N/A
p38 MAPK	N/A	3.404	2.397	4.77	2.049	N/A	N/A	2.192	2.317	2.603	N/A	N/A	N/A	N/A	N/A	0.673	N/A	N/A	N/A	0.883
tofacitinib	-2	-2.795	-2.449	-2.414	-2	N/A	-2.236	-2.449	-2.449	-2.449	N/A	N/A	N/A	N/A	N/A	N/A	N/A	N/A	N/A	N/A
TNK1	2	3.148	2.449	2.433	2.236	N/A	2.449	2.449	2	2	N/A	N/A	N/A	N/A	N/A	N/A	N/A	N/A	N/A	N/A
CG	N/A	N/A	2.97	5.089	1.885	N/A	2.199	2.425	3.274	2.969	N/A	N/A	N/A	N/A	N/A	0.32	N/A	N/A	N/A	N/A
CSF1	N/A	2.404	2.376	2.899	2.559	N/A	1.732	2.36	2.595	2.547	N/A	N/A	N/A	N/A	N/A	1.646	N/A	N/A	N/A	N/A
etoposide	N/A	4.253	2.771	N/A	2.765	-2.328	N/A	2.768	2.783	3.391	N/A	N/A	N/A	N/A	N/A	N/A	N/A	N/A	N/A	N/A
1,1-diarylethylene-diammonium derivative	N/A	4	2.828	1	2.449	N/A	2.121	3.162	2.449	3	N/A	N/A	N/A	N/A	N/A	N/A	N/A	N/A	N/A	N/A
poly dA-dT	1.994	2.811	2.411	2.433	2.219	N/A	2.219	2.229	2.411	2.229	N/A	N/A	N/A	N/A	N/A	N/A	N/A	N/A	N/A	N/A
MSB0011359C	2	3.051	2.828	1.265	2.121	N/A	2.828	3.162	1.342	2.333	N/A	N/A	N/A	N/A	N/A	N/A	N/A	N/A	N/A	N/A
SNCA	2	3.45	1.667	1.316	1.897	N/A	1.122	2.646	2.646	3	N/A	N/A	N/A	N/A	N/A	1.086	N/A	N/A	N/A	N/A
NFAT5	-2.758	-2.857	-2.731	-0.429	-1.759	N/A	-2.205	-3.117	-2.162	-2.805	N/A	N/A	N/A	N/A	N/A	N/A	N/A	N/A	N/A	N/A
PARP1	N/A	3.243	2.02	1.454	2.9	N/A	1.915	2.837	1.749	3.192	N/A	N/A	N/A	N/A	N/A	1.498	N/A	N/A	N/A	N/A
CLEC12A	2.213	2.425	2.425	2.213	2.213	N/A	2.425	2.425	2.213	2.213	N/A	N/A	N/A	N/A	N/A	N/A	N/A	N/A	N/A	N/A
miR-145-5p (and other miRNAs w/seed UCCAGUU)	N/A	-2.803	-2.421	-2.972	-2.422	N/A	-3.276	-2.206	-2.231	-2.422	N/A	N/A	N/A	N/A	N/A	N/A	N/A	N/A	N/A	N/A
TNF (family)	N/A	2.889	2.38	3.211	2.571	-2.646	1.906	N/A	1.709	2.38	N/A	N/A	N/A	N/A	N/A	1.037	N/A	N/A	N/A	N/A
IFNL2	2	2.449	2.449	2.449	2.236	N/A	2	2.449	2.236	2.449	N/A	N/A	N/A	N/A	N/A	N/A	N/A	N/A	N/A	N/A
vadimezan	1.931	2.739	2.562	2.365	2.168	N/A	2.365	2.154	2.384	1.931	N/A	N/A	N/A	N/A	N/A	N/A	N/A	N/A	N/A	N/A
meloxicam	-1.98	-2.756	-2.577	-2.577	-2.386	N/A	-2.756	-2.425	-1.719	-1.404	N/A	N/A	N/A	N/A	N/A	N/A	N/A	N/A	N/A	N/A
KMT2D	-2.538	-3.297	-2.514	-0.188	-2.538	0.142	0.119	-3.053	-2.538	-3.208	N/A	N/A	N/A	N/A	N/A	-0.424	N/A	N/A	N/A	N/A
E. coli serotype 0127B8 lipopolysaccharide	N/A	3.241	2.396	2.028	2.764	N/A	0.989	2.789	1.998	2.578	N/A	N/A	N/A	N/A	N/A	1.709	N/A	N/A	N/A	N/A
PPIF	N/A	2.121	2.828	1.508	3.162	0.447	0.333	2.449	2.646	3.317	N/A	N/A	N/A	N/A	N/A	1.667	N/A	N/A	N/A	N/A
PTPN11	-2.425	-2.242	-2.536	-1.699	-2.363	N/A	-0.856	-1.91	-2.541	-2.535	N/A	N/A	N/A	N/A	N/A	1.36	N/A	N/A	N/A	N/A
HIF1A	N/A	3.322	2.372	N/A	3.489	-0.971	N/A	2.577	1.86	3.066	N/A	N/A	N/A	N/A	N/A	0.609	N/A	N/A	N/A	2.19
phosphoenolpyruvate	N/A	-3.044	-2.75	-2.535	-2.75	N/A	-1.922	-2.236	-2.566	-2.646	N/A	N/A	N/A	N/A	N/A	N/A	N/A	N/A	N/A	N/A
PF4	1.718	2.523	2.213	1.728	2.213	N/A	2.791	2.429	2.2	2.615	N/A	N/A	N/A	N/A	N/A	N/A	N/A	N/A	N/A	N/A
estriol	N/A	-3.317	-2.449	-2.449	-2.828	N/A	N/A	-2.236	-2.236	-2.646	N/A	N/A	N/A	N/A	N/A	-2.236	N/A	N/A	N/A	N/A
Duxbl1	2	2.433	2.433	2.219	1.982	N/A	2.433	2.433	2.219	2.219	N/A	N/A	N/A	N/A	N/A	N/A	N/A	N/A	N/A	N/A
NRAS	-2.219	-3.212	-2.813	N/A	-2.985	N/A	N/A	-3.293	-1.455	-2.729	N/A	N/A	N/A	N/A	N/A	1.664	N/A	N/A	N/A	N/A
lipid A	N/A	2.779	3.138	2.952	2.608	N/A	N/A	2.433	2.804	2.433	N/A	N/A	N/A	N/A	N/A	1.165	N/A	N/A	N/A	N/A
mir-21 (includes others)	-1.961	-2.913	-1.866	-1.453	-2.406	N/A	-1.478	-2.897	-0.945	-2.781	N/A	N/A	N/A	N/A	N/A	1.551	N/A	N/A	N/A	N/A
IL2RG	1.732	2.333	2.449	2.121	2.236	N/A	2	2.449	2.449	2.449	N/A	N/A	N/A	N/A	N/A	N/A	N/A	N/A	N/A	N/A
cigarette smoke	1.009	2.849	2.121	N/A	3.095	N/A	2.319	1.877	2.534	2.474	N/A	N/A	N/A	N/A	N/A	1.912	N/A	N/A	N/A	N/A
FFAR3	N/A	2.138	1.912	-1.161	2.433	1	-1.994	2.433	2.219	2.63	N/A	N/A	N/A	N/A	N/A	2.236	N/A	N/A	N/A	N/A
IFN gamma	N/A	3.584	2.762	2.428	2.574	N/A	N/A	2.929	2.753	3.088	N/A	N/A	N/A	N/A	N/A	N/A	N/A	N/A	N/A	N/A
ETV6-NTRK3	2	2.449	2.236	2	2	N/A	2.236	2.449	2.236	2.449	N/A	N/A	N/A	N/A	N/A	N/A	N/A	N/A	N/A	N/A
NFE2L2	-2.624	-2.623	-2.302	1.594	-1.483	-0.839	0.399	-2.587	-2.115	-2.383	N/A	N/A	N/A	N/A	N/A	-1.097	N/A	N/A	N/A	N/A
CNTF	N/A	2.887	2.333	-1.242	1.897	2	N/A	1.633	2.121	2.333	N/A	N/A	N/A	N/A	N/A	2.828	N/A	N/A	N/A	0.762
LDL	2	3.478	2.836	N/A	2.721	N/A	N/A	3.269	2.659	3.054	N/A	N/A	N/A	N/A	N/A	N/A	N/A	N/A	N/A	N/A
IL27	1.41	4.333	3.128	N/A	2.655	N/A	N/A	2.97	2.47	2.99	N/A	N/A	N/A	N/A	N/A	N/A	N/A	N/A	N/A	N/A
RU.521	-2	-2.433	-2.433	-2.219	-1.982	N/A	-2.433	-2.236	-2.219	-2	N/A	N/A	N/A	N/A	N/A	N/A	N/A	N/A	N/A	N/A
6-aminopyrazolopyrimidine derivative compound II	-2	-2.63	-2.219	-2.433	-2.219	N/A	-2.219	-2	-2.219	-2	N/A	N/A	N/A	N/A	N/A	N/A	N/A	N/A	N/A	N/A
IL17A	N/A	2.939	1.924	4.089	2.233	-1.831	N/A	1.335	1.679	1.994	N/A	N/A	N/A	N/A	N/A	1.914	N/A	N/A	N/A	N/A
APOE	N/A	-1.967	-2.186	-2.408	-2.216	1.89	-1.454	-1.206	-2.39	-2.17	N/A	N/A	N/A	N/A	N/A	-2.021	N/A	N/A	N/A	N/A
EXO1	2	2.236	2.236	2.236	2.236	N/A	2.236	2.236	2.236	2.236	N/A	N/A	N/A	N/A	N/A	N/A	N/A	N/A	N/A	N/A
RRAS2	2	2.828	2	4.583	2.236	N/A	N/A	2	2	2.236	N/A	N/A	N/A	N/A	N/A	N/A	N/A	N/A	N/A	N/A
RARB	N/A	2.331	2.156	1.269	2.121	1.109	3.017	2.137	2.156	2.897	N/A	N/A	N/A	N/A	N/A	0.647	N/A	N/A	N/A	N/A
COP1	N/A	-2.216	-2.626	0.778	N/A	-2.449	-1.744	-2.216	-2.621	-2.425	N/A	N/A	N/A	N/A	N/A	-2.63	N/A	N/A	N/A	N/A
Mrgpra2a (includes others)	N/A	2.828	2.449	2.449	2.449	N/A	2.828	2.236	2	2.449	N/A	N/A	N/A	N/A	N/A	N/A	N/A	N/A	N/A	N/A
PRKD	N/A	2.417	2.422	2.414	2.421	-1.513	1.966	1.967	2.235	2.206	N/A	N/A	N/A	N/A	N/A	0.055	N/A	N/A	N/A	N/A
CpG ODN 1585	2	2.4	2.236	2.4	2	N/A	2.236	2	2.236	2	N/A	N/A	N/A	N/A	N/A	N/A	N/A	N/A	N/A	N/A
trinitrobenzenesulfonic acid	N/A	2.385	2.6	2.058	2.155	N/A	N/A	1.953	2.778	2.592	N/A	N/A	N/A	N/A	N/A	2.91	N/A	N/A	N/A	N/A
AGN194204	N/A	3.317	2.449	N/A	2.646	-3	N/A	2.646	2.183	2.945	N/A	N/A	N/A	N/A	N/A	-0.239	N/A	N/A	N/A	N/A
resiquimod	N/A	3.268	3.119	N/A	3.124	N/A	N/A	2.61	3.275	2.793	N/A	N/A	N/A	N/A	N/A	N/A	N/A	N/A	1.195	N/A
IFN lambda	2	1.913	2.449	1.408	2.236	N/A	2.449	2.449	2.236	2.236	N/A	N/A	N/A	N/A	N/A	N/A	N/A	N/A	N/A	N/A
IL2	N/A	3.288	2.713	N/A	3.055	N/A	N/A	2.54	3.175	3.46	N/A	N/A	N/A	N/A	N/A	1.136	N/A	N/A	N/A	N/A
S100A9	N/A	2.554	1.948	2.676	2.562	N/A	2.704	2.164	2.369	2.377	N/A	N/A	N/A	N/A	N/A	N/A	N/A	N/A	N/A	N/A
YTHDF1	N/A	-2.28	-2.635	-1.052	-2.81	-0.221	N/A	-2.224	-2.635	-2.804	N/A	N/A	N/A	N/A	N/A	-2.449	N/A	N/A	N/A	N/A
DICER1	N/A	-2.138	-2.219	-1.978	-2.813	N/A	-1.416	-1.912	-1.664	-2.378	N/A	N/A	N/A	N/A	N/A	-2	N/A	N/A	N/A	-0.431
ALOX5	N/A	0	1.195	3.583	1.664	N/A	3.308	1.982	2.425	2.425	N/A	N/A	N/A	N/A	N/A	2.333	N/A	N/A	N/A	N/A
IFNE	N/A	2.828	2.236	2.236	2.236	N/A	2.236	2.449	2.236	2.449	N/A	N/A	N/A	N/A	N/A	N/A	N/A	N/A	N/A	N/A
NR3C1	-2.412	-2.012	-3.054	-0.392	-1.413	1.086	N/A	-3.251	-1.552	-1.653	N/A	N/A	N/A	N/A	N/A	-0.603	N/A	N/A	N/A	1.387
prostaglandin E2	N/A	-2.476	-3.088	N/A	-1.877	N/A	N/A	-2.895	-2.95	-2.499	N/A	N/A	N/A	N/A	N/A	1.76	N/A	N/A	N/A	1.227
ORMDL3	N/A	2.408	2.408	2.408	2.408	N/A	2.2	2.201	2.408	2.201	N/A	N/A	N/A	N/A	N/A	N/A	N/A	N/A	N/A	N/A
RETNLB	N/A	1.98	1.664	3.148	2.219	N/A	2.63	N/A	2.621	2.219	N/A	N/A	N/A	N/A	N/A	2.121	N/A	N/A	N/A	N/A
KCNJ10	N/A	2.236	2.236	2.646	2.449	N/A	2	2.449	2	2.449	N/A	N/A	N/A	N/A	N/A	N/A	N/A	N/A	N/A	N/A
MAPK1	-1.342	-3.081	-3.148	1.347	-0.605	-1.265	1.01	-3.138	-1.318	-1.272	N/A	N/A	N/A	N/A	N/A	0.905	N/A	N/A	N/A	N/A
TP53	1.448	1.928	2.145	N/A	1.492	-0.191	N/A	1.346	2.58	1.376	N/A	N/A	N/A	0.495	2.178	1.091	N/A	N/A	N/A	2.069
SMARCA5	N/A	-2.795	-2.611	-2.517	-2.611	N/A	N/A	-2.414	-2.414	-2.967	N/A	N/A	N/A	N/A	N/A	N/A	N/A	N/A	N/A	N/A
WNT3A	N/A	1.1	1.394	3.617	2.407	-0.116	3.821	1.498	2.211	1.481	N/A	N/A	N/A	N/A	N/A	-0.675	N/A	N/A	N/A	N/A
3p-hpRNA	N/A	3.832	2.621	N/A	2.219	N/A	2.621	2.425	1.982	2.619	N/A	N/A	N/A	N/A	N/A	N/A	N/A	N/A	N/A	N/A
RBPJ	N/A	3.525	3.293	0.129	2.728	N/A	N/A	2.975	2.36	3.293	N/A	N/A	N/A	N/A	N/A	N/A	N/A	N/A	N/A	N/A
2-deoxyglucose	N/A	-2.561	-2.138	-1.797	-2.178	0.283	-1.873	-2.63	-1.294	-1.584	N/A	N/A	N/A	N/A	N/A	-1.959	N/A	N/A	N/A	N/A
IL18	N/A	3.069	2.553	N/A	2.678	N/A	N/A	2.185	3.073	3.097	N/A	N/A	N/A	N/A	N/A	1.607	N/A	N/A	N/A	N/A
epigallocatechin-gallate	N/A	-2.701	-2.793	N/A	-1.72	-1.342	N/A	-2.827	-1.97	-3.072	N/A	N/A	N/A	N/A	N/A	-1.796	N/A	N/A	N/A	N/A
BTK	2	1.898	2.236	N/A	2.442	N/A	2.138	2.449	2.2	2.795	N/A	N/A	N/A	N/A	N/A	N/A	N/A	N/A	N/A	N/A
POU5F1	N/A	1.717	0.636	1.542	1.686	2.265	2.881	1.681	1.127	1.751	N/A	N/A	N/A	N/A	N/A	2.863	N/A	N/A	N/A	N/A
mir-146 (includes others)	N/A	-2.743	-2.42	-1.633	-2.158	N/A	-1.754	-2.204	-2.42	-2.416	N/A	N/A	N/A	N/A	N/A	0.344	N/A	N/A	N/A	N/A
RPSA	N/A	-3.819	-2.975	N/A	-2.433	N/A	N/A	-3.286	-2.433	-3.132	N/A	N/A	N/A	N/A	N/A	N/A	N/A	N/A	N/A	N/A
PRKD1	N/A	2.408	2.416	2.236	2.416	0	N/A	1.974	2.213	2.2	N/A	N/A	N/A	N/A	N/A	2.211	N/A	N/A	N/A	N/A
HNRNPU	-2	-1.244	-1.633	-2.416	-1	N/A	-2.646	-1.633	-1.89	-1.89	N/A	N/A	N/A	N/A	N/A	1.709	N/A	N/A	N/A	N/A
mir-155	-1.972	-2.245	-2.132	-2.704	-1.913	N/A	N/A	-2.149	-2.043	-2.551	N/A	N/A	N/A	N/A	N/A	-0.339	N/A	N/A	N/A	N/A
UCP1	-2	-2.176	-2.449	-0.093	-2.236	1.89	N/A	-2.236	-2.236	-2	N/A	N/A	N/A	N/A	N/A	0.707	N/A	N/A	N/A	N/A
TET2	-2.236	-2.332	-2.449	-0.988	-2.236	N/A	0.277	-2.449	-1.633	-2	N/A	N/A	N/A	N/A	N/A	-1.41	N/A	N/A	N/A	N/A
ruxolitinib	N/A	-2.937	-2.236	-2.538	-2.58	N/A	N/A	-2.433	-2	-2.764	N/A	N/A	N/A	N/A	N/A	-0.391	N/A	N/A	N/A	N/A
ISGF3	1.977	3.105	2.201	2.201	N/A	N/A	2.201	2.201	1.977	1.977	N/A	N/A	N/A	N/A	N/A	N/A	N/A	N/A	N/A	N/A
sulforafan	-2	-2.583	-2.63	N/A	-2.138	N/A	N/A	-2.813	-1.482	-1.787	N/A	N/A	N/A	N/A	N/A	-2.346	N/A	N/A	N/A	N/A
MUC1	N/A	2.952	2.236	N/A	2.236	-1.432	2.172	2.219	2.236	2.219	N/A	N/A	N/A	N/A	N/A	N/A	N/A	N/A	N/A	N/A
Ifi204 (includes others)	N/A	2.387	2.387	2.387	1.934	N/A	2.169	2	2.387	2	N/A	N/A	N/A	N/A	N/A	N/A	N/A	N/A	N/A	N/A
TET3	N/A	-2.449	-2.236	-1.576	-2.449	N/A	0.024	-2	-2.018	-2.639	N/A	N/A	N/A	N/A	N/A	-2.236	N/A	N/A	N/A	N/A
cardiotoxin	N/A	2.449	2.449	N/A	2.449	N/A	2.646	N/A	2.646	2.646	N/A	N/A	N/A	N/A	N/A	2.333	N/A	N/A	N/A	N/A
TRIM21	N/A	-2.623	-2.426	-2.215	-1.977	N/A	-2.215	-1.972	-2.215	-1.972	N/A	N/A	N/A	N/A	N/A	N/A	N/A	N/A	N/A	N/A
EIF2AK2	1.953	3.526	1.836	N/A	1.253	N/A	2.047	2.595	1.801	2.586	N/A	N/A	N/A	N/A	N/A	N/A	N/A	N/A	N/A	N/A
JUN	N/A	2.4	N/A	3.241	2.184	-2.239	3.396	N/A	1.257	1.588	N/A	N/A	N/A	N/A	N/A	1.215	N/A	N/A	N/A	N/A
SPARC	1.96	2.23	2.19	N/A	2.19	0.478	0.511	2.4	1.96	2.39	N/A	N/A	N/A	N/A	N/A	1.177	N/A	N/A	N/A	N/A
24-hydroxycholesterol	N/A	-2.449	-2.236	-1.89	-2.236	N/A	N/A	-2	-2.646	-2	N/A	N/A	N/A	N/A	N/A	-2	N/A	N/A	N/A	N/A
ZBP1	N/A	2.543	2.144	2.352	1.911	N/A	2.144	2	2.144	2	N/A	N/A	N/A	N/A	N/A	N/A	N/A	N/A	N/A	N/A
FADD	1.673	3.013	1.992	2.051	1.095	N/A	2.862	1.941	1.238	1.353	N/A	N/A	N/A	N/A	N/A	N/A	N/A	N/A	N/A	N/A
dimethyl itaconate	-2	-2.157	-2.646	-1.481	N/A	N/A	-2.236	-2.449	-2.236	-2	N/A	N/A	N/A	N/A	N/A	N/A	N/A	N/A	N/A	N/A
NC410	2	2.5	2.333	1.265	1.155	N/A	2.53	2.309	1.342	1.732	N/A	N/A	N/A	N/A	N/A	N/A	N/A	N/A	N/A	N/A
miR-199a-5p (and other miRNAs w/seed CCAGUGU)	-2	-2.236	-2	-2.828	-2	N/A	N/A	-2	-2	-2	N/A	N/A	N/A	N/A	N/A	N/A	N/A	N/A	N/A	N/A
carbon tetrachloride	N/A	2.377	1.982	1.771	1.664	N/A	N/A	1.969	2.569	2.425	N/A	N/A	N/A	N/A	N/A	2.258	N/A	N/A	N/A	N/A
CpG ODN 1668	N/A	3.088	2.222	N/A	2.42	N/A	2.217	2.425	1.996	2.621	N/A	N/A	N/A	N/A	N/A	N/A	N/A	N/A	N/A	N/A
NFKBIA	1.715	2.781	2.21	N/A	2.351	N/A	N/A	2.182	1.835	1.606	N/A	N/A	N/A	N/A	N/A	2.288	N/A	N/A	N/A	N/A
Pam3-Cys-Ser-Lys4	N/A	3.558	2.326	N/A	2.344	0.6	N/A	2.158	2.713	2.198	N/A	N/A	N/A	N/A	N/A	0.994	N/A	N/A	N/A	N/A
NR0B2	N/A	-2.433	-1.996	-2.402	-1.996	1.193	N/A	-1.996	-2.233	-1.996	N/A	N/A	N/A	N/A	N/A	0.601	N/A	N/A	N/A	N/A
TNFSF11	N/A	3.052	2.933	N/A	1.889	N/A	N/A	2.2	2.758	2.184	N/A	N/A	N/A	N/A	N/A	1.807	N/A	N/A	N/A	N/A
ACE2	N/A	1.732	2.216	1.777	2.216	N/A	1.969	1.732	1.98	1.987	N/A	N/A	N/A	N/A	N/A	-1.091	N/A	N/A	N/A	N/A
CD3 (complex)	N/A	3.509	2.57	N/A	2.392	N/A	N/A	2.373	2.924	2.915	N/A	N/A	N/A	N/A	N/A	N/A	N/A	N/A	N/A	N/A
LEP	N/A	2.041	2.401	2.277	1.67	-0.985	N/A	2.2	1.742	1.67	N/A	N/A	N/A	N/A	N/A	0.376	N/A	N/A	N/A	1.293
IL13	N/A	2.78	1.346	2.368	1.206	-2.038	N/A	1.764	1.83	1.542	N/A	N/A	N/A	N/A	N/A	1.612	N/A	N/A	N/A	-0.138
PGR	-2.449	-0.986	-1.682	-1.88	-1.406	N/A	-3.015	-1.929	-1.255	-0.913	N/A	N/A	N/A	N/A	N/A	-1.093	N/A	N/A	N/A	N/A
CD276	N/A	-3	-2.449	N/A	-2	N/A	-2.449	-2.449	-2	-2.236	N/A	N/A	N/A	N/A	N/A	N/A	N/A	N/A	N/A	N/A
pyrrolidine dithiocarbamate	N/A	-2.941	-2.233	N/A	-2.267	N/A	N/A	-2.772	-2.008	-2.774	N/A	N/A	N/A	N/A	N/A	-1.536	N/A	N/A	N/A	N/A
lithium	-2.213	-1.348	-1.746	-0.463	-2.425	N/A	-0.967	-2.425	-2.425	-2.425	N/A	N/A	N/A	N/A	N/A	N/A	N/A	N/A	N/A	N/A
topotecan	N/A	-0.927	-1.89	-4.558	-1.897	N/A	-3.289	-1	-0.956	-0.563	N/A	N/A	N/A	N/A	N/A	N/A	N/A	N/A	N/A	-1.342
MAPKAP1	N/A	2.789	2.414	2.2	N/A	N/A	2.414	2.414	1.964	2.2	N/A	N/A	N/A	N/A	N/A	N/A	N/A	N/A	N/A	N/A
IKBKE	1.342	1.657	1.843	2.172	1.73	-2.398	1.464	0.858	1.797	1	N/A	N/A	N/A	N/A	N/A	-0.115	N/A	N/A	N/A	N/A
adenosine triphosphate	N/A	2.255	2.236	2.977	2.205	N/A	2.225	N/A	2.236	1.969	N/A	N/A	N/A	N/A	N/A	0.184	N/A	N/A	N/A	N/A
BAK1	1.982	2.63	2.433	2.219	N/A	N/A	2.219	1.982	1.664	1.067	N/A	N/A	N/A	N/A	N/A	N/A	N/A	N/A	N/A	N/A
Salmonella enterica serotype abortus equi lipopolysaccharide	N/A	2.942	2.621	N/A	2.619	N/A	3.293	N/A	2.425	2.213	N/A	N/A	N/A	N/A	N/A	N/A	N/A	N/A	N/A	N/A
TNFSF12	N/A	2.378	2.152	N/A	1.719	0.294	N/A	1.921	2.529	2.145	N/A	N/A	N/A	N/A	N/A	2.904	N/A	N/A	N/A	N/A
imatinib	N/A	-3.271	-2.425	N/A	-2.613	N/A	N/A	-2.791	-1.98	-2.958	N/A	N/A	N/A	N/A	N/A	N/A	N/A	N/A	N/A	N/A
bleomycin	-1	0.442	0.659	2.206	2.23	N/A	1.46	-0.426	2.01	1.247	N/A	N/A	N/A	N/A	N/A	3.276	N/A	N/A	-1	N/A
MOG	N/A	2.024	1.777	1.992	2.191	N/A	N/A	1.478	2.383	1.724	N/A	N/A	N/A	N/A	N/A	2.383	N/A	N/A	N/A	N/A
CLU	N/A	-3.089	N/A	-2.373	-3.148	N/A	N/A	-2.449	-1.982	-2.813	N/A	N/A	N/A	N/A	N/A	N/A	N/A	N/A	N/A	N/A
HMG20A	N/A	2.646	2.236	2.887	N/A	N/A	N/A	2	2.449	2	N/A	N/A	N/A	N/A	N/A	1.633	N/A	N/A	N/A	N/A
LRBA	N/A	-2.449	-2.449	-2.236	N/A	N/A	-2.236	-2.236	-2.236	-2	N/A	N/A	N/A	N/A	N/A	N/A	N/A	N/A	N/A	N/A
PAF1	N/A	2.828	2	2.219	2	N/A	2.789	N/A	2	2	N/A	N/A	N/A	N/A	N/A	N/A	N/A	N/A	N/A	N/A
PLAU	N/A	2.611	2.2	N/A	2.414	N/A	N/A	2.414	2.414	2.414	N/A	N/A	N/A	N/A	N/A	1.342	N/A	N/A	N/A	N/A
PLK4	N/A	2.333	2.121	2.333	1.633	N/A	2.236	2.121	1.342	1.633	N/A	N/A	N/A	N/A	N/A	N/A	N/A	N/A	N/A	N/A
GSK583	-1.969	-1.969	-1.969	-1.969	N/A	N/A	-1.969	-1.969	-1.969	-1.969	N/A	N/A	N/A	N/A	N/A	N/A	N/A	N/A	N/A	N/A
troglitazone	N/A	-0.888	-2.166	0.872	-0.788	-2.4	N/A	N/A	-1.848	-1.557	N/A	N/A	N/A	N/A	0.763	-3.107	N/A	N/A	N/A	1.306
BAX	1.982	2.63	2.433	2.433	N/A	N/A	1.664	1.982	1.709	0.849	N/A	N/A	N/A	N/A	N/A	N/A	N/A	N/A	N/A	N/A
Cdkn2a	N/A	3.124	2.646	N/A	2.121	N/A	N/A	2.236	2.758	2.758	N/A	N/A	N/A	N/A	N/A	N/A	N/A	N/A	N/A	N/A
IL33	N/A	2.904	2.381	N/A	2.57	N/A	N/A	2.197	2.573	2.381	N/A	N/A	N/A	N/A	N/A	0.595	N/A	N/A	N/A	N/A
SELENOK	N/A	2.437	2.441	2.223	1.993	N/A	2.228	1.996	2.228	N/A	N/A	N/A	N/A	N/A	N/A	N/A	N/A	N/A	N/A	N/A
PLK2	N/A	2.333	2.121	2.121	1.633	N/A	2.236	2.121	1.342	1.633	N/A	N/A	N/A	N/A	N/A	N/A	N/A	N/A	N/A	N/A
TGFB1	1.3	-0.832	-0.645	3.046	1.411	-2.539	N/A	-0.596	0.36	0.817	N/A	N/A	N/A	N/A	N/A	1.516	N/A	N/A	N/A	2.391
filgrastim	-1.987	-3.057	-1.741	N/A	-0.943	N/A	N/A	-2.46	-2.203	-2.03	N/A	N/A	N/A	N/A	N/A	N/A	N/A	N/A	N/A	1.029
IL5	N/A	2.961	2.236	N/A	3.148	N/A	N/A	2.236	2.236	2.63	N/A	N/A	N/A	N/A	N/A	N/A	N/A	N/A	N/A	N/A
SYK	N/A	1.92	1.926	0.276	2.125	-0.2	N/A	1.98	2.393	2.415	N/A	N/A	N/A	N/A	N/A	2.197	N/A	N/A	N/A	N/A
EGR1	N/A	2.242	N/A	3.785	1.969	N/A	N/A	N/A	2.198	2.198	N/A	N/A	N/A	N/A	N/A	2.549	N/A	N/A	N/A	0.466
IMMT	N/A	-2.425	-2.219	N/A	N/A	1.982	-2.433	-2.219	-2	-2	N/A	N/A	N/A	N/A	N/A	0	N/A	N/A	N/A	N/A
IL15	N/A	2.873	1.813	N/A	2.237	-1.896	N/A	1.85	2.21	1.87	N/A	N/A	N/A	N/A	N/A	0.529	N/A	N/A	N/A	N/A
H-151	N/A	-2.412	-2.236	-2.2	-1.982	N/A	-2.219	N/A	-2.236	-1.982	N/A	N/A	N/A	N/A	N/A	N/A	N/A	N/A	N/A	N/A
CD44	N/A	2.615	2.449	N/A	1.806	-2.309	N/A	2	1.463	1.771	N/A	N/A	N/A	N/A	N/A	0.837	N/A	N/A	N/A	N/A
CRKL	N/A	2.425	2.213	2.213	2.425	N/A	N/A	1.982	1.98	1.982	N/A	N/A	N/A	N/A	N/A	N/A	N/A	N/A	N/A	N/A
concanavalin a	N/A	2.605	2.401	N/A	2.599	N/A	N/A	2.402	2.594	2.594	N/A	N/A	N/A	N/A	N/A	N/A	N/A	N/A	N/A	N/A
fingolimod	N/A	-2.724	-2.58	N/A	-2.13	N/A	N/A	-2.169	-1.949	-1.949	N/A	N/A	N/A	N/A	N/A	-1.488	N/A	N/A	N/A	N/A
MAPT	N/A	2.441	2.206	-0.278	1.942	N/A	-0.588	2	1.969	2.236	N/A	N/A	N/A	N/A	N/A	1.292	N/A	N/A	N/A	N/A
WWTR1	N/A	-1.619	-2	-2.176	N/A	1.158	-1.419	-1.964	-2	-1.964	N/A	N/A	N/A	N/A	N/A	0.647	N/A	N/A	N/A	N/A
palmitic acid	N/A	2.735	2.011	2.725	1.751	-1.983	N/A	N/A	1.472	2.011	N/A	N/A	N/A	N/A	N/A	0.251	N/A	N/A	N/A	N/A
Hbb-b2	N/A	2	2	2.449	2.236	N/A	N/A	2	2	2.236	N/A	N/A	N/A	N/A	N/A	N/A	N/A	N/A	N/A	N/A
TGF beta	N/A	-1.574	-2.429	-1.961	-1.104	N/A	N/A	-1.969	-1.787	-1.553	N/A	N/A	N/A	N/A	N/A	2.533	N/A	N/A	N/A	N/A
hydrogen peroxide	N/A	3.107	2.426	N/A	2.764	N/A	N/A	1.72	2.287	2.221	N/A	N/A	N/A	N/A	N/A	0.374	N/A	N/A	N/A	N/A
resveratrol	N/A	-2.269	-2.352	N/A	-1.893	N/A	-2.574	-1.929	-2.099	-0.975	N/A	N/A	N/A	N/A	N/A	-0.798	N/A	N/A	N/A	N/A
RFX1	N/A	2.596	2.433	1.531	1.912	N/A	N/A	2.219	1.633	1.912	N/A	N/A	N/A	N/A	N/A	0.625	N/A	N/A	N/A	N/A
CDK5R1	N/A	2.236	2	2.236	2	N/A	2.148	N/A	2.236	2	N/A	N/A	N/A	N/A	N/A	N/A	N/A	N/A	N/A	N/A
S100A8	N/A	1.774	0.91	2.272	1.983	N/A	2.36	1.976	1.393	1.313	N/A	N/A	N/A	N/A	N/A	-0.816	N/A	N/A	N/A	N/A
CCL2	N/A	1.749	2.19	N/A	2.219	-0.853	N/A	0.762	2.537	1.455	N/A	N/A	N/A	N/A	N/A	3.006	N/A	N/A	N/A	N/A
ZBED2	-1.94	-2.374	-2.176	-1.94	N/A	N/A	-2.176	-2.176	N/A	-1.937	N/A	N/A	N/A	N/A	N/A	N/A	N/A	N/A	N/A	N/A
C3	N/A	1.949	1.946	2.902	2.036	N/A	N/A	N/A	2.384	1.958	N/A	N/A	N/A	N/A	N/A	1.507	N/A	N/A	N/A	N/A
SMARCB1	N/A	2.236	1.342	2.714	N/A	-3.268	N/A	1	2.156	1.922	N/A	N/A	N/A	N/A	N/A	N/A	N/A	N/A	N/A	N/A
PTEN	N/A	-1.354	-1.039	-2.651	-0.843	1.415	-2.281	-0.651	-1.103	-0.897	N/A	N/A	N/A	N/A	N/A	-0.181	N/A	N/A	N/A	2.207
PF-4878691	N/A	2.433	1.982	2.219	N/A	N/A	1.982	2	1.982	2	N/A	N/A	N/A	N/A	N/A	N/A	N/A	N/A	N/A	N/A
Scd1	N/A	-2.121	-2.236	-1.707	-2.236	0.8	N/A	N/A	-2.449	-2.236	N/A	N/A	N/A	N/A	N/A	-0.533	N/A	N/A	N/A	-0.277
BHLHE40	N/A	4.258	1.32	N/A	2.057	N/A	N/A	2.345	1.706	2.891	N/A	N/A	N/A	N/A	N/A	N/A	N/A	N/A	N/A	N/A
N-acetylmuramyl-L-alanyl-D-isoglutamine	N/A	2.734	2.219	2.581	2.621	N/A	N/A	N/A	1.982	2.433	N/A	N/A	N/A	N/A	N/A	N/A	N/A	N/A	N/A	N/A
DHCR24	N/A	2.236	2	2.236	N/A	N/A	2	2	2	2	N/A	N/A	N/A	N/A	N/A	N/A	N/A	N/A	N/A	N/A
AIRE	N/A	-3.162	-1.622	-0.781	-2.449	N/A	-0.156	-2.611	-1	-2.646	N/A	N/A	N/A	N/A	N/A	N/A	N/A	N/A	N/A	N/A
IgG	N/A	2.585	2.385	N/A	1.145	1.813	N/A	1.925	1.541	0.865	N/A	N/A	N/A	N/A	N/A	2.015	N/A	N/A	N/A	-0.128
PRKCI	N/A	-1.808	-2.236	-0.156	-1.89	N/A	-1.567	-2.236	-2	-2.449	N/A	N/A	N/A	N/A	N/A	N/A	N/A	N/A	N/A	N/A
CASP8	N/A	-1.346	-2.19	-1.353	-2.395	0.728	N/A	-1.949	-2.19	-2.176	N/A	N/A	N/A	N/A	N/A	0	N/A	N/A	N/A	N/A
ETV5	N/A	-1.664	-2.236	-2.433	-2	N/A	N/A	-1.342	-1.89	-2.236	N/A	N/A	N/A	N/A	N/A	0.506	N/A	N/A	N/A	N/A
3'-O-(4-benzoyl)benzoyladenosine 5'-triphosphate	N/A	2.985	2.449	N/A	2.236	N/A	N/A	2.236	2.236	2	N/A	N/A	N/A	N/A	N/A	N/A	N/A	N/A	N/A	N/A
ITGAV	N/A	2.449	2	N/A	2.236	N/A	N/A	2	2.236	2.449	N/A	N/A	N/A	N/A	N/A	0.762	N/A	N/A	N/A	N/A
Sb202190	N/A	-2.565	N/A	-2.032	-1.98	1.446	-3.05	N/A	-1.176	-1.114	N/A	N/A	N/A	N/A	N/A	-0.758	N/A	N/A	N/A	N/A
dopamine	N/A	-2.549	-1.32	0.458	-2.36	N/A	-0.764	-2.219	-1.912	-2.433	N/A	N/A	N/A	N/A	N/A	N/A	N/A	N/A	N/A	N/A
SOX3	N/A	-2	N/A	-3	-2	N/A	-3	-2	N/A	-2	N/A	N/A	N/A	N/A	N/A	N/A	N/A	N/A	N/A	N/A
METTL3	-2	-0.958	-2.573	1.009	-1.726	-1.389	0.715	-1.72	-1.053	-0.254	N/A	N/A	N/A	N/A	N/A	-0.57	N/A	N/A	N/A	N/A
SERPINE2	N/A	-2.63	-2.425	N/A	-2.433	N/A	N/A	-1.982	-2.219	-2.219	N/A	N/A	N/A	N/A	N/A	N/A	N/A	N/A	N/A	N/A
stallimycin	N/A	2.939	2.201	N/A	N/A	N/A	2.599	2.195	1.977	1.972	N/A	N/A	N/A	N/A	N/A	N/A	N/A	N/A	N/A	N/A
bromodeoxyuridine	N/A	2.939	2.201	N/A	N/A	N/A	2.599	2.195	1.977	1.972	N/A	N/A	N/A	N/A	N/A	N/A	N/A	N/A	N/A	N/A
TNFSF10	N/A	3.082	2.213	N/A	2.2	N/A	N/A	1.982	2.213	2.19	N/A	N/A	N/A	N/A	N/A	N/A	N/A	N/A	N/A	N/A
SP600125	N/A	-2.426	-2.023	N/A	-1.835	N/A	-1.506	-1.086	-1.836	-1.08	N/A	N/A	N/A	N/A	N/A	-0.921	N/A	1.165	N/A	N/A
MAPKAPK2	N/A	2.566	1.461	1.984	1.976	N/A	N/A	2.2	1.715	1.964	N/A	N/A	N/A	N/A	N/A	N/A	N/A	N/A	N/A	N/A
PPARD	N/A	N/A	N/A	N/A	-1.254	-4.23	N/A	-1.192	-1.964	-1.363	N/A	N/A	N/A	N/A	N/A	-3.698	N/A	N/A	N/A	0.152
CREBBP	N/A	2.126	N/A	3.968	0.943	-2.476	1.698	N/A	0.958	0.422	N/A	N/A	N/A	N/A	N/A	-1.236	N/A	N/A	N/A	N/A
BRD4	N/A	3.101	N/A	N/A	2.789	N/A	N/A	2	2.213	2.63	N/A	N/A	N/A	N/A	N/A	1.042	N/A	N/A	N/A	N/A
PSMB11	N/A	-2.236	-2.236	-2.877	-2.364	N/A	N/A	-2	N/A	-2	N/A	N/A	N/A	N/A	N/A	N/A	N/A	N/A	N/A	N/A
SREBF2	N/A	-1.633	-2.236	N/A	N/A	-2.767	N/A	-2.236	-1	-1.633	N/A	N/A	N/A	N/A	N/A	-2.206	N/A	N/A	N/A	N/A
MIF	-2.646	-1.348	-1.317	-0.197	-0.55	N/A	-1.452	-1.89	-1.184	-1.102	N/A	N/A	N/A	N/A	N/A	2.013	N/A	N/A	N/A	N/A
SOX2	N/A	-0.579	-1.149	1.552	-0.863	-4.26	0.916	-0.481	-0.533	-0.513	N/A	N/A	N/A	N/A	N/A	-2.845	N/A	N/A	N/A	N/A
JAK2	N/A	2.168	2.218	N/A	1.996	N/A	N/A	2.22	2.22	2.812	N/A	N/A	N/A	N/A	N/A	N/A	N/A	N/A	N/A	N/A
TGFBR2	N/A	-0.798	-2.086	-1.671	-1.049	2.333	N/A	-1.264	-0.978	-1.588	N/A	N/A	N/A	N/A	N/A	1.84	N/A	N/A	N/A	N/A
collagenase	N/A	2.433	2.449	N/A	2	N/A	N/A	N/A	2.449	2.236	N/A	N/A	N/A	N/A	N/A	1.982	N/A	N/A	N/A	N/A
EIF4E	N/A	2.985	1.912	N/A	1.664	N/A	N/A	2.433	2.138	2.345	N/A	N/A	N/A	N/A	N/A	N/A	N/A	N/A	N/A	N/A
TGFBR1	N/A	-2.828	-2	N/A	-2.236	N/A	N/A	-2	-1.89	-1.89	N/A	N/A	N/A	N/A	N/A	-0.626	N/A	N/A	N/A	N/A
fenofibrate	N/A	-1.931	N/A	-0.757	N/A	-4.166	N/A	N/A	-1.964	N/A	N/A	N/A	N/A	N/A	N/A	-4.581	N/A	N/A	N/A	N/A
soloxolone methyl	N/A	-2.236	-2.236	-2.449	N/A	N/A	N/A	-2	-2.449	-2	N/A	N/A	N/A	N/A	N/A	N/A	N/A	N/A	N/A	N/A
cuprizone	N/A	1.948	1.755	-0.057	1.551	-1.89	N/A	1.954	2.195	1.954	N/A	N/A	N/A	N/A	N/A	N/A	N/A	N/A	N/A	N/A
Go 6976	N/A	-2.201	-2.2	-2.791	-2.2	N/A	N/A	N/A	-2.2	-1.698	N/A	N/A	N/A	N/A	N/A	N/A	N/A	N/A	N/A	N/A
IL1	N/A	1.744	2.141	N/A	1.313	-2.18	N/A	N/A	2.362	1.708	N/A	N/A	N/A	N/A	N/A	1.824	N/A	N/A	N/A	N/A
mifepristone	N/A	-1.97	-2.449	N/A	-2.137	N/A	N/A	N/A	-2.2	-1.961	N/A	N/A	N/A	N/A	N/A	-0.569	N/A	N/A	N/A	-1.982
JAK	N/A	2.828	2	N/A	1.982	N/A	2.219	2.236	N/A	2	N/A	N/A	N/A	N/A	N/A	N/A	N/A	N/A	N/A	N/A
ASXL3	N/A	-2.121	N/A	-5.831	N/A	N/A	-5.292	N/A	N/A	N/A	N/A	N/A	N/A	N/A	N/A	N/A	N/A	N/A	N/A	N/A
PPARG	N/A	-0.962	N/A	N/A	0.978	-5.862	N/A	N/A	0.371	N/A	N/A	N/A	N/A	N/A	N/A	-5.071	N/A	N/A	N/A	N/A
Ifnl2/Ifnl3	1.996	2.804	1.996	N/A	N/A	N/A	2.211	2.231	N/A	1.996	N/A	N/A	N/A	N/A	N/A	N/A	N/A	N/A	N/A	N/A
NFKB1	N/A	1.652	1.632	2.84	1.022	N/A	1.354	1.706	1.571	1.333	N/A	N/A	N/A	N/A	N/A	N/A	N/A	N/A	N/A	N/A
ADIPOQ	N/A	-1.637	-2.019	1.701	-0.748	-1.918	N/A	-1.547	-0.347	-1.004	N/A	N/A	N/A	N/A	N/A	-1.201	N/A	0.937	N/A	N/A
STAT5B	N/A	2.891	N/A	N/A	N/A	-2.851	N/A	0.937	2	2	N/A	N/A	N/A	N/A	N/A	-2.335	N/A	N/A	N/A	N/A
LAMP2	N/A	-2.213	-1.982	-1.455	N/A	N/A	-1.172	-2.213	-1.982	-1.98	N/A	N/A	N/A	N/A	N/A	N/A	N/A	N/A	N/A	N/A
RNF31	N/A	-2.414	-1.964	0.557	-1.964	N/A	N/A	-0.728	-1.964	-1.964	N/A	N/A	N/A	N/A	N/A	-1.414	N/A	N/A	N/A	N/A
FAS	N/A	2.203	2.195	N/A	2.199	N/A	N/A	1.964	2.186	2.194	N/A	N/A	N/A	N/A	N/A	N/A	N/A	N/A	N/A	N/A
PF-562271	N/A	-2.449	-2	-2	-2.236	N/A	N/A	-2	N/A	-2.236	N/A	N/A	N/A	N/A	N/A	N/A	N/A	N/A	N/A	N/A
ocifisertib	N/A	2.401	N/A	1.761	1.954	N/A	0.64	1.951	2.186	1.951	N/A	N/A	N/A	N/A	N/A	N/A	N/A	N/A	N/A	N/A
calcitriol	0.14	0.934	-0.976	-0.773	0.805	0.606	N/A	-0.602	-1.069	-0.086	N/A	N/A	N/A	-1.512	0.762	0.261	N/A	N/A	-1.808	2.414
fluticasone propionate	N/A	-2.797	-2.063	N/A	0.661	-1	N/A	-2.414	-0.854	-1.817	N/A	N/A	N/A	N/A	N/A	1.134	N/A	N/A	N/A	N/A
CD36	N/A	1.953	1.982	1.467	1.982	-2.236	N/A	N/A	1.982	N/A	N/A	N/A	N/A	N/A	N/A	1.109	N/A	N/A	N/A	N/A
Mir122a/b	N/A	-2.414	N/A	N/A	-2.414	N/A	N/A	-1.964	-1.964	-2.2	N/A	N/A	N/A	N/A	N/A	-1.732	N/A	N/A	N/A	N/A
PTGS2	N/A	2.117	1.758	N/A	1.51	-0.808	N/A	0.778	2.121	1.231	N/A	N/A	N/A	N/A	N/A	2.35	N/A	N/A	N/A	N/A
HBB	N/A	-2.236	-2.219	N/A	-2.236	N/A	N/A	N/A	-1.982	-2	N/A	N/A	N/A	N/A	N/A	-2	N/A	N/A	N/A	N/A
heme	N/A	-2	-2.219	-1.633	-2.2	N/A	N/A	N/A	-1.982	-2	N/A	N/A	N/A	N/A	N/A	-0.577	N/A	N/A	N/A	N/A
JAK1	N/A	2.621	2.425	N/A	N/A	N/A	1.982	2.425	1.432	1.698	N/A	N/A	N/A	N/A	N/A	N/A	N/A	N/A	N/A	N/A
PRKAA1	N/A	-0.929	-1.109	-1.564	-1.408	-0.478	-1.678	-2	-1.109	-2.236	N/A	N/A	N/A	N/A	N/A	N/A	N/A	N/A	N/A	N/A
Hbb-b1	N/A	2	2	N/A	2.236	N/A	N/A	2	2	2.236	N/A	N/A	N/A	N/A	N/A	N/A	N/A	N/A	N/A	N/A
MARK2	N/A	2.236	2	N/A	2.236	N/A	N/A	2	2	2	N/A	N/A	N/A	N/A	N/A	N/A	N/A	N/A	N/A	N/A
LAMA5	N/A	2.236	2	N/A	2	N/A	N/A	2	2	2.236	N/A	N/A	N/A	N/A	N/A	N/A	N/A	N/A	N/A	N/A
homocysteine	N/A	1.714	1.952	1.854	N/A	N/A	N/A	N/A	2.386	1.987	N/A	N/A	N/A	N/A	N/A	2.571	N/A	N/A	N/A	N/A
CORT	N/A	-2.2	-2.219	N/A	-1.408	N/A	N/A	N/A	-2.433	-2.236	N/A	N/A	N/A	N/A	N/A	-1.964	N/A	N/A	N/A	N/A
VCAN	N/A	1.616	1.664	1.786	0.378	N/A	2.813	2.63	0.378	1.134	N/A	N/A	N/A	N/A	N/A	0.059	N/A	N/A	N/A	N/A
GFI1	N/A	-2.95	N/A	N/A	-2.433	N/A	N/A	-2.433	-2	-2.63	N/A	N/A	N/A	N/A	N/A	N/A	N/A	N/A	N/A	N/A
D-galactosamine	N/A	2.187	1.969	1.947	2.195	N/A	N/A	N/A	2.2	N/A	N/A	N/A	N/A	N/A	N/A	1.934	N/A	N/A	N/A	N/A
IgE	N/A	1.479	1.513	N/A	1.755	N/A	N/A	1.043	2.299	2.179	N/A	N/A	N/A	N/A	N/A	2.141	N/A	N/A	N/A	N/A
3-deoxy-2-octulosonic acid(2)-lipid A	N/A	2.219	N/A	2.236	1.982	N/A	2	N/A	1.982	1.982	N/A	N/A	N/A	N/A	N/A	N/A	N/A	N/A	N/A	N/A
TLR2	N/A	2.888	2.081	N/A	1.765	N/A	N/A	1.162	2.439	0.819	N/A	N/A	N/A	N/A	N/A	1.142	N/A	N/A	N/A	N/A
hyaluronic acid	N/A	2.378	2.204	0.932	1.872	N/A	N/A	N/A	1.35	1.993	N/A	N/A	N/A	N/A	N/A	1.544	N/A	N/A	N/A	N/A
MSC	N/A	2.236	2	0.378	N/A	N/A	1.633	2	2	2	N/A	N/A	N/A	N/A	N/A	N/A	N/A	N/A	N/A	N/A
IL9	N/A	2.187	N/A	1.965	1.965	N/A	N/A	1.965	1.965	2.187	N/A	N/A	N/A	N/A	N/A	N/A	N/A	N/A	N/A	N/A
E. coli lipopolysaccharide	N/A	2.76	2.225	N/A	2.191	N/A	N/A	N/A	2.225	1.954	N/A	N/A	N/A	N/A	N/A	0.861	N/A	N/A	N/A	N/A
1-methyl-4-phenyl-1,2,3,6-tetrahydropyridine	N/A	2.183	1.96	0.643	2.433	-1	N/A	N/A	1.96	1.982	N/A	N/A	N/A	N/A	N/A	N/A	N/A	N/A	N/A	N/A
IRF4	N/A	-1.156	-2.2	N/A	-1.925	N/A	N/A	-1.793	-0.665	-2.415	N/A	N/A	N/A	N/A	N/A	-1.994	N/A	N/A	N/A	N/A
ITGB1	N/A	2.596	1.964	0.759	2.16	N/A	0.286	1.964	0.784	1.622	N/A	N/A	N/A	N/A	N/A	N/A	N/A	N/A	N/A	N/A
LEF1	N/A	-0.896	-2.219	0.743	N/A	2.137	-0.3	N/A	-2.63	-2.219	N/A	N/A	N/A	N/A	N/A	0.976	N/A	N/A	N/A	N/A
cocaine	N/A	1.767	1.987	1.987	N/A	N/A	0.414	2	N/A	2	N/A	N/A	N/A	N/A	N/A	N/A	N/A	N/A	N/A	1.955
OGA	N/A	0.905	1.342	N/A	1.667	N/A	N/A	1.342	1.242	1.959	N/A	N/A	N/A	N/A	-2	0	N/A	N/A	N/A	-1.633
ziritaxestat	N/A	-2.236	-2	N/A	-1	N/A	-0.816	-2	-2	-2	N/A	N/A	N/A	N/A	N/A	N/A	N/A	N/A	N/A	N/A
cyclosporin A	N/A	-2.502	-2.158	N/A	-2.18	N/A	N/A	-1.4	-1.136	-1.819	N/A	N/A	N/A	N/A	N/A	0.839	N/A	N/A	N/A	N/A
SHC1	N/A	-2	-2	-2.121	-2.236	N/A	N/A	-2	-0.655	-1	N/A	N/A	N/A	N/A	N/A	N/A	N/A	N/A	N/A	N/A
DNAJA2	N/A	-2	-2	-2	-2	N/A	-2	N/A	-2	N/A	N/A	N/A	N/A	N/A	N/A	N/A	N/A	N/A	N/A	N/A
miR-155-5p (miRNAs w/seed UAAUGCU)	N/A	-2.549	-1.982	N/A	-1.982	N/A	N/A	-2.219	-1	-2.219	N/A	N/A	N/A	N/A	N/A	N/A	N/A	N/A	N/A	N/A
CX3CL1	N/A	1.633	1.633	1	1	N/A	1.89	1.633	0.816	1.342	N/A	N/A	N/A	N/A	N/A	1	N/A	N/A	N/A	N/A
GMNN	N/A	-2	N/A	-2.828	N/A	N/A	-3	-2	N/A	-2	N/A	N/A	N/A	N/A	N/A	N/A	N/A	N/A	N/A	N/A
SOX1	N/A	-2	N/A	-2.828	N/A	N/A	-3	-2	N/A	-2	N/A	N/A	N/A	N/A	N/A	N/A	N/A	N/A	N/A	N/A
ASCL1	N/A	0	N/A	3.751	N/A	-1.387	1.596	N/A	1.432	0.152	N/A	N/A	N/A	N/A	N/A	-0.447	-1.982	N/A	1.067	N/A
DPP4	N/A	1.166	2	2.429	N/A	N/A	1.987	N/A	2.224	N/A	N/A	N/A	N/A	N/A	N/A	1.98	N/A	N/A	N/A	N/A
CpG ODN 2216	N/A	2.022	1.524	1.814	1.524	N/A	N/A	1.455	1.966	1.455	N/A	N/A	N/A	N/A	N/A	N/A	N/A	N/A	N/A	N/A
ATAD3A	N/A	-1.949	-1.949	-1.949	-1.949	N/A	N/A	-1.949	N/A	-1.949	N/A	N/A	N/A	N/A	N/A	N/A	N/A	N/A	N/A	N/A
mir-142 (includes others)	N/A	-2.155	-1.982	N/A	-2.433	N/A	N/A	-2.433	N/A	-2.63	N/A	N/A	N/A	N/A	N/A	N/A	N/A	N/A	N/A	N/A
RICTOR	N/A	2.359	2.412	N/A	N/A	N/A	N/A	2.412	2.219	2.219	N/A	N/A	N/A	N/A	N/A	N/A	N/A	N/A	N/A	N/A
TLR	N/A	2.731	2.158	N/A	2.352	N/A	N/A	N/A	2.158	2.219	N/A	N/A	N/A	N/A	N/A	N/A	N/A	N/A	N/A	N/A
progesterone	N/A	1.861	N/A	2.513	1.277	-0.007	N/A	N/A	1.979	1.497	N/A	N/A	N/A	N/A	N/A	0.229	N/A	N/A	N/A	2.219
olaparib	N/A	1.955	1.716	0.778	1.955	N/A	1.238	N/A	1.955	1.969	N/A	N/A	N/A	N/A	N/A	N/A	N/A	N/A	N/A	N/A
U0126	N/A	-2.351	N/A	N/A	-1.772	3.394	N/A	N/A	-0.344	-1.986	N/A	N/A	N/A	N/A	N/A	-0.387	N/A	N/A	N/A	-1.299
forskolin	N/A	N/A	0.564	3.774	0.575	-2.106	3.286	N/A	0.162	N/A	N/A	N/A	N/A	N/A	N/A	-0.393	N/A	N/A	N/A	-0.589
MET	N/A	2.449	2	0.367	1.408	N/A	1.223	N/A	2	2	N/A	N/A	N/A	N/A	N/A	N/A	N/A	N/A	N/A	N/A
TPH1	N/A	2.213	N/A	2.985	2.219	N/A	N/A	N/A	1.982	1.982	N/A	N/A	N/A	N/A	N/A	N/A	N/A	N/A	N/A	N/A
uric acid	N/A	2.542	2.153	N/A	2.373	N/A	N/A	N/A	2.153	2.153	N/A	N/A	N/A	N/A	N/A	N/A	N/A	N/A	N/A	N/A
CCR2	N/A	2.189	1.918	N/A	1.282	N/A	N/A	1.715	1.044	1.984	N/A	N/A	N/A	N/A	N/A	1.146	N/A	N/A	N/A	N/A
peptidoglycan	N/A	2.555	2.185	N/A	2.39	N/A	N/A	N/A	2.185	1.945	N/A	N/A	N/A	N/A	N/A	N/A	N/A	N/A	N/A	N/A
CARD9	N/A	1.672	1.342	0.975	1.664	N/A	N/A	1	1.342	1.342	N/A	N/A	N/A	N/A	N/A	1.922	N/A	N/A	N/A	N/A
IGF1	N/A	0.377	1.298	N/A	N/A	-3.37	N/A	N/A	2.396	N/A	N/A	N/A	N/A	N/A	N/A	-3.034	N/A	N/A	N/A	0.749
THRA	N/A	-0.882	N/A	0.302	-1.89	1.387	0	-1	-1.982	-2.219	N/A	N/A	N/A	N/A	N/A	1.561	N/A	N/A	N/A	N/A
IL12B	N/A	1.572	1.98	N/A	1.551	N/A	N/A	1.953	1.98	2.183	N/A	N/A	N/A	N/A	N/A	N/A	N/A	N/A	N/A	N/A
TCF7	N/A	-1.046	-1.967	N/A	N/A	1.706	-1.622	N/A	-1.967	-1.665	N/A	N/A	N/A	N/A	N/A	1.188	N/A	N/A	N/A	N/A
AHR	N/A	1.919	0.67	N/A	1.376	-2.117	3.033	N/A	0.589	1.396	N/A	N/A	N/A	N/A	N/A	-0.057	N/A	N/A	N/A	0
ABCG1	N/A	-2.172	N/A	N/A	-2.414	N/A	N/A	N/A	-2.2	-2.2	N/A	N/A	N/A	N/A	N/A	-2.169	N/A	N/A	N/A	N/A
KLF15	N/A	-1.176	0.625	N/A	1.226	-4.026	N/A	N/A	N/A	0.625	N/A	N/A	N/A	N/A	N/A	-3.443	N/A	N/A	N/A	N/A
IL12 (complex)	N/A	2.454	1.358	N/A	1.848	N/A	N/A	1.358	1.94	2.154	N/A	N/A	N/A	N/A	N/A	N/A	N/A	N/A	N/A	N/A
estrogen	N/A	0.64	N/A	2.908	1.471	N/A	3.337	N/A	0.757	0.557	N/A	N/A	N/A	N/A	N/A	-1.441	N/A	N/A	N/A	N/A
USP7	N/A	1.948	N/A	2.947	1.982	N/A	N/A	N/A	2.219	1.982	N/A	N/A	N/A	N/A	N/A	N/A	N/A	N/A	N/A	N/A
VEGF	N/A	1.793	N/A	3.455	1.63	N/A	N/A	N/A	N/A	1.026	N/A	N/A	N/A	N/A	N/A	1.641	N/A	N/A	N/A	1.488
PTX3	N/A	-1.834	-1.98	N/A	-1.988	N/A	N/A	N/A	-2.218	-1.988	N/A	N/A	N/A	N/A	N/A	-1.021	N/A	N/A	N/A	N/A
ADRB	-2	-1.633	-1.342	0.067	-0.816	N/A	N/A	-1.342	-1.664	-1.664	N/A	N/A	N/A	N/A	N/A	-0.447	N/A	N/A	N/A	N/A
SMAD3	N/A	1.626	1.7	N/A	2.548	N/A	N/A	1.048	1.565	1.935	N/A	N/A	N/A	N/A	N/A	-0.535	N/A	N/A	N/A	N/A
PGLYRP2	N/A	2.236	2.236	N/A	2.236	N/A	N/A	N/A	2	2.236	N/A	N/A	N/A	N/A	N/A	N/A	N/A	N/A	N/A	N/A
emactuzumab	N/A	2.449	2	N/A	N/A	N/A	2	2.236	N/A	2.236	N/A	N/A	N/A	N/A	N/A	N/A	N/A	N/A	N/A	N/A
CEBPA	N/A	N/A	0.896	1.148	1.977	-0.65	N/A	0	1.593	1.709	N/A	N/A	N/A	N/A	N/A	1.936	N/A	N/A	-1	N/A
ITGAM	N/A	2.177	1.213	2.177	2.183	N/A	1.941	N/A	1.213	N/A	N/A	N/A	N/A	N/A	N/A	N/A	N/A	N/A	N/A	N/A
LRRC8A	N/A	1.99	2.221	2.197	N/A	N/A	2.197	N/A	2.221	N/A	N/A	N/A	N/A	N/A	N/A	N/A	N/A	N/A	N/A	N/A
AKT1	N/A	1.569	1.964	1.989	1.516	-0.3	N/A	N/A	2.2	N/A	N/A	N/A	N/A	N/A	N/A	1.261	N/A	N/A	N/A	N/A
FcER1	N/A	2.568	2.144	N/A	2.191	N/A	N/A	N/A	1.923	1.95	N/A	N/A	N/A	N/A	N/A	N/A	N/A	N/A	N/A	N/A
ADCYAP1	N/A	-0.819	-1.587	2.817	-0.05	-1.463	1.175	N/A	-1.994	-0.849	N/A	N/A	N/A	N/A	N/A	N/A	N/A	N/A	N/A	N/A
CDK5	N/A	-0.64	-2	1.127	-1.109	N/A	1.732	N/A	-2.4	-1.724	N/A	N/A	N/A	N/A	N/A	N/A	N/A	N/A	N/A	N/A
L-triiodothyronine	N/A	N/A	N/A	1.665	N/A	-3.714	N/A	N/A	N/A	N/A	N/A	0.106	N/A	N/A	N/A	-3.887	N/A	0.469	0.152	0.728
PRKAA2	N/A	-1.408	-0.762	-1.352	-0.762	-0.113	-0.905	-2	-1.213	-2.177	N/A	N/A	N/A	N/A	N/A	N/A	N/A	N/A	N/A	N/A
cholesterol	N/A	1.592	2.22	N/A	1.505	-0.282	N/A	N/A	2.435	1.985	N/A	N/A	N/A	N/A	N/A	0.648	N/A	N/A	N/A	N/A
15-deoxy-delta-12,14 -PGJ 2	N/A	-2.109	-1.957	N/A	-2.169	N/A	N/A	-1.94	-0.923	-1.139	N/A	N/A	N/A	N/A	N/A	-0.408	N/A	N/A	N/A	N/A
2-aminopurine	N/A	-2.59	-2.174	-1.963	N/A	N/A	-1.961	-1.932	N/A	N/A	N/A	N/A	N/A	N/A	N/A	N/A	N/A	N/A	N/A	N/A
EGLN	N/A	N/A	N/A	N/A	-1.941	2.758	-3.053	N/A	N/A	-1.941	N/A	N/A	N/A	N/A	N/A	0.909	N/A	N/A	N/A	N/A
PPARA	N/A	N/A	0.577	N/A	N/A	-3.916	N/A	N/A	N/A	N/A	N/A	N/A	N/A	N/A	N/A	-3.997	N/A	-0.169	N/A	-1.937
LDB1	N/A	-3	N/A	N/A	N/A	N/A	-0.5	-2.449	-2	-2.646	N/A	N/A	N/A	N/A	N/A	N/A	N/A	N/A	N/A	N/A
SOX9	N/A	-1.25	N/A	3.104	N/A	-2.433	2.116	N/A	N/A	N/A	N/A	N/A	N/A	N/A	N/A	-1.664	N/A	N/A	N/A	N/A
FOXA2	N/A	N/A	-1.067	1.383	N/A	-2.345	N/A	N/A	-2.219	N/A	N/A	N/A	N/A	N/A	N/A	-3.552	N/A	N/A	N/A	N/A
CCN1	N/A	2.19	1.974	N/A	1.974	N/A	N/A	N/A	2.208	2.208	N/A	N/A	N/A	N/A	N/A	N/A	N/A	N/A	N/A	N/A
SOX7	N/A	N/A	N/A	-1.667	N/A	3.464	-2	N/A	N/A	N/A	N/A	N/A	N/A	N/A	N/A	3.317	N/A	N/A	N/A	N/A
MAPK9	N/A	2.234	1.757	N/A	1.422	-1.964	N/A	1.543	0.757	-0.019	N/A	N/A	N/A	N/A	N/A	0.728	N/A	N/A	N/A	N/A
Bay 11-7082	N/A	-2.383	-1.948	N/A	-2.182	N/A	N/A	N/A	-1.948	-1.941	N/A	N/A	N/A	N/A	N/A	N/A	N/A	N/A	N/A	N/A
BDNF	N/A	N/A	N/A	5.177	N/A	N/A	4.1	N/A	N/A	N/A	N/A	N/A	N/A	N/A	N/A	-1.1	N/A	N/A	N/A	N/A
CD40	N/A	1.231	1.775	N/A	1.339	N/A	N/A	1.698	1.912	2.388	N/A	N/A	N/A	N/A	N/A	N/A	N/A	N/A	N/A	N/A
TRAF3IP2	N/A	2.193	2.195	N/A	1.34	N/A	N/A	N/A	2.195	N/A	N/A	N/A	N/A	N/A	N/A	2.401	N/A	N/A	N/A	N/A
VIP	N/A	-1.68	-2.141	-1.981	-0.612	N/A	N/A	N/A	-2.141	-1.735	N/A	N/A	N/A	N/A	N/A	N/A	N/A	N/A	N/A	N/A
PARP14	N/A	1.96	2.2	1.96	N/A	N/A	1.96	N/A	2.2	N/A	N/A	N/A	N/A	N/A	N/A	N/A	N/A	N/A	N/A	N/A
quercetin	N/A	-1.979	-1.951	N/A	-1.307	N/A	N/A	N/A	-1.96	-1.893	N/A	N/A	N/A	N/A	N/A	-1.187	N/A	N/A	N/A	N/A
ESRRA	N/A	N/A	N/A	N/A	1.342	-4.155	N/A	N/A	1.342	1	N/A	N/A	N/A	N/A	N/A	-2.428	N/A	N/A	N/A	N/A
IFI16	N/A	2.607	1.964	N/A	1.091	-1.969	N/A	N/A	1.786	0.688	N/A	N/A	N/A	N/A	N/A	-0.152	N/A	N/A	N/A	N/A
etanercept	N/A	-2.18	N/A	-1.446	-2.213	N/A	N/A	-1.982	N/A	-2.425	N/A	N/A	N/A	N/A	N/A	N/A	N/A	N/A	N/A	N/A
PAX1	N/A	N/A	N/A	-2.121	N/A	3.464	-1.342	N/A	N/A	N/A	N/A	N/A	N/A	N/A	N/A	3.317	N/A	N/A	N/A	N/A
Gm20703	N/A	-2.236	N/A	-2	-2	N/A	N/A	-2	N/A	-2	N/A	N/A	N/A	N/A	N/A	N/A	N/A	N/A	N/A	N/A
TP63	N/A	-0.313	N/A	1.373	N/A	-3.519	N/A	N/A	N/A	N/A	N/A	N/A	N/A	N/A	N/A	-2.082	N/A	N/A	-1.956	-0.989
NR3C2	N/A	N/A	1.858	1.564	1.858	N/A	0.611	N/A	1.941	N/A	N/A	N/A	N/A	N/A	N/A	2.381	N/A	N/A	N/A	N/A
CREB	N/A	N/A	N/A	3.437	N/A	N/A	2.676	N/A	1.982	1.982	N/A	N/A	N/A	N/A	N/A	N/A	N/A	N/A	N/A	N/A
cantharidin	N/A	1.387	N/A	1.846	N/A	2.53	2.828	N/A	N/A	N/A	N/A	N/A	N/A	N/A	N/A	1.463	N/A	N/A	N/A	N/A
IL11RA	N/A	1.953	1.953	N/A	N/A	N/A	N/A	N/A	2.183	1.941	N/A	N/A	N/A	N/A	N/A	1.982	N/A	N/A	N/A	N/A
1,2-dioleoyloxy-3-(trimethylammonium)propane	N/A	2	2	2	N/A	N/A	2	N/A	2	N/A	N/A	N/A	N/A	N/A	N/A	N/A	N/A	N/A	N/A	N/A
NSD2	N/A	2	N/A	1.964	N/A	N/A	2	2	N/A	2	N/A	N/A	N/A	N/A	N/A	N/A	N/A	N/A	N/A	N/A
diphenyleneiodonium	N/A	-2.176	N/A	-3.099	N/A	0.128	N/A	N/A	-2.207	N/A	N/A	N/A	N/A	N/A	N/A	-2.353	N/A	N/A	N/A	N/A
ESR1	-1.408	N/A	N/A	N/A	N/A	-2.488	N/A	-0.956	-2.141	N/A	N/A	N/A	N/A	N/A	N/A	-2.958	N/A	N/A	N/A	N/A
Cxcl1	N/A	1.995	1.996	1.97	N/A	N/A	1.954	N/A	1.996	N/A	N/A	N/A	N/A	N/A	N/A	N/A	N/A	N/A	N/A	N/A
cytokine	N/A	2.58	1.964	N/A	N/A	N/A	N/A	N/A	2.2	1.964	N/A	N/A	N/A	N/A	N/A	1.196	N/A	N/A	N/A	N/A
mir-15 (includes others)	N/A	1.569	2.233	N/A	0.798	0.882	N/A	N/A	2.233	N/A	N/A	N/A	N/A	N/A	N/A	2.184	N/A	N/A	N/A	N/A
zymosan	N/A	2.382	N/A	N/A	1.321	2	N/A	N/A	1.991	N/A	N/A	N/A	N/A	N/A	N/A	2.138	N/A	N/A	N/A	N/A
ATF3	N/A	-1.601	-2	N/A	-2	N/A	N/A	-2	-1.109	-1.109	N/A	N/A	N/A	N/A	N/A	N/A	N/A	N/A	N/A	N/A
paclitaxel	N/A	N/A	N/A	2.904	2.566	N/A	N/A	N/A	1.959	2.38	N/A	N/A	N/A	N/A	N/A	N/A	N/A	N/A	N/A	N/A
TRPV4	N/A	1.172	2.219	1.347	N/A	N/A	N/A	N/A	2.425	1.982	N/A	N/A	N/A	N/A	N/A	0.648	N/A	N/A	N/A	N/A
HNF1A	N/A	N/A	N/A	4.733	N/A	N/A	3.598	N/A	N/A	N/A	N/A	N/A	N/A	N/A	N/A	-1.414	N/A	N/A	N/A	N/A
EIF4EBP2	N/A	-1.709	-1.387	-1.664	-1.387	1.131	-1.067	N/A	-1.387	N/A	N/A	N/A	N/A	N/A	N/A	N/A	N/A	N/A	N/A	N/A
TSC2	N/A	-2.449	N/A	N/A	N/A	0.822	N/A	-2	-1.732	-2.236	N/A	N/A	N/A	N/A	N/A	-0.478	N/A	N/A	N/A	N/A
ozone	N/A	2.211	N/A	N/A	1.969	N/A	N/A	1.981	1.981	N/A	N/A	N/A	N/A	N/A	N/A	1.556	N/A	N/A	N/A	N/A
NR1H2	N/A	-0.785	-1.342	-1.652	-0.768	-1.153	N/A	-1.082	-1.023	-1.023	N/A	N/A	N/A	N/A	N/A	-0.847	N/A	N/A	N/A	N/A
methylprednisolone	N/A	N/A	-0.447	N/A	1.15	-2.191	-2.458	N/A	0.928	-0.447	N/A	N/A	N/A	N/A	N/A	-2.009	N/A	N/A	N/A	N/A
palbociclib	1.213	1.251	0.758	0.589	0.605	N/A	1.289	1.213	0.877	1.829	N/A	N/A	N/A	N/A	N/A	N/A	N/A	N/A	N/A	N/A
RACK1	N/A	-1.98	-2.216	-1.432	N/A	N/A	-1.98	N/A	-1.987	N/A	N/A	N/A	N/A	N/A	N/A	N/A	N/A	N/A	N/A	N/A
pirinixic acid	N/A	N/A	N/A	N/A	N/A	-5.134	N/A	N/A	N/A	N/A	N/A	N/A	N/A	N/A	N/A	-4.422	N/A	N/A	N/A	N/A
MYOD1	N/A	N/A	N/A	2.878	N/A	-2.506	1.749	N/A	N/A	N/A	N/A	N/A	N/A	N/A	N/A	-2.417	N/A	N/A	N/A	N/A
D-fructose	N/A	1.981	N/A	2.219	N/A	-2.608	N/A	N/A	1.997	N/A	N/A	N/A	N/A	N/A	N/A	-0.711	N/A	N/A	N/A	N/A
EBF1	N/A	1.549	1.237	1.814	0.937	N/A	N/A	1.009	0.937	1.009	N/A	N/A	N/A	N/A	N/A	-1	N/A	N/A	N/A	N/A
LCN2	N/A	1.198	2.134	N/A	0.752	-0.391	N/A	1.37	0.859	1.37	N/A	N/A	N/A	N/A	N/A	-1.405	N/A	N/A	N/A	N/A
RIPK1	N/A	1.504	1.045	1.183	1.017	N/A	2.407	0.588	1.634	-0.098	N/A	N/A	N/A	N/A	N/A	N/A	N/A	N/A	N/A	N/A
AR	N/A	-0.736	1.136	1.877	0.803	-0.863	1.926	-0.378	0.233	-0.368	N/A	N/A	N/A	N/A	N/A	-0.13	N/A	N/A	N/A	1.015
N-acetyl-L-cysteine	N/A	-1.835	-1.308	N/A	-1.741	N/A	N/A	N/A	-1.636	-1.405	N/A	N/A	N/A	N/A	N/A	-1.535	N/A	N/A	N/A	N/A
EP300	N/A	0.723	N/A	2.26	0.392	-3.133	N/A	N/A	1.099	0.74	N/A	N/A	N/A	N/A	N/A	-1.112	N/A	N/A	N/A	N/A
HMGB1	N/A	2.386	1.199	N/A	1.961	N/A	N/A	N/A	1.967	1.944	N/A	N/A	N/A	N/A	N/A	N/A	N/A	N/A	N/A	N/A
GW3965	N/A	-1.26	-1.601	-1.668	-0.675	-1.275	N/A	-0.61	-1.001	-0.675	N/A	N/A	N/A	N/A	N/A	-0.664	N/A	N/A	N/A	N/A
CD274	N/A	-1.682	-2.57	N/A	-0.074	N/A	N/A	-2.183	-2.368	-0.5	N/A	N/A	N/A	N/A	N/A	N/A	N/A	N/A	N/A	N/A
CFTR	N/A	-2.63	-1.283	N/A	N/A	N/A	N/A	-2.219	-1.013	-2.213	N/A	N/A	N/A	N/A	N/A	N/A	N/A	N/A	N/A	N/A
methotrexate	N/A	N/A	N/A	-2.88	N/A	-2.138	-2.065	N/A	-0.64	N/A	N/A	N/A	N/A	N/A	N/A	-1.582	N/A	N/A	N/A	N/A
IFNGR1	0	2.3	1.632	0.171	1.36	N/A	N/A	1.3	0.863	1.638	N/A	N/A	N/A	N/A	N/A	N/A	N/A	N/A	N/A	N/A
PD98059	N/A	N/A	-1.918	N/A	N/A	3.006	N/A	N/A	-2.377	-0.517	N/A	N/A	N/A	N/A	N/A	0.211	N/A	N/A	N/A	-1.219
insulin	N/A	0.688	-0.832	1.559	1.419	-1.597	N/A	-0.031	-0.691	0.543	N/A	N/A	N/A	N/A	N/A	-0.974	N/A	N/A	N/A	0.907
ISG15	N/A	-1.774	-2.193	N/A	N/A	N/A	N/A	-2.193	-1.103	-1.954	N/A	N/A	N/A	N/A	N/A	N/A	N/A	N/A	N/A	N/A
gentamicin	N/A	1.1	0.447	N/A	N/A	2.538	N/A	1.342	1.342	N/A	N/A	N/A	N/A	N/A	N/A	2.439	N/A	N/A	N/A	N/A
mono-(2-ethylhexyl)phthalate	N/A	N/A	N/A	N/A	-0.334	-4.82	N/A	N/A	N/A	N/A	N/A	N/A	N/A	N/A	N/A	-4.053	N/A	N/A	N/A	N/A
AKT	N/A	2.366	N/A	N/A	1.493	-2.31	N/A	N/A	N/A	1.283	N/A	N/A	N/A	N/A	N/A	0.302	N/A	N/A	N/A	1.4
PRMT1	N/A	-0.971	-1.715	-0.075	-0.221	-1.234	N/A	-1.091	-1.467	-0.728	N/A	N/A	N/A	N/A	N/A	-1.647	N/A	N/A	N/A	N/A
MAPK14	N/A	1.121	0.727	3.161	1.163	N/A	N/A	0.727	1.52	0.727	N/A	N/A	N/A	N/A	N/A	N/A	N/A	N/A	N/A	N/A
SP2509	N/A	1.604	0.83	2.424	1.373	N/A	0.5	N/A	1.154	1.257	N/A	N/A	N/A	N/A	N/A	N/A	N/A	N/A	N/A	N/A
IKZF1	N/A	-2.016	-1.715	N/A	-0.605	N/A	N/A	-1.982	-1.432	-1.387	N/A	N/A	N/A	N/A	N/A	N/A	N/A	N/A	N/A	N/A
SATB1	N/A	-1.369	-0.124	-1.863	-1.091	N/A	-2.375	N/A	-1.154	-1.154	N/A	N/A	N/A	N/A	N/A	N/A	N/A	N/A	N/A	N/A
F2RL1	N/A	2.418	N/A	N/A	2.215	N/A	N/A	2.215	N/A	2.215	N/A	N/A	N/A	N/A	N/A	N/A	N/A	N/A	N/A	N/A
GRIN3A	N/A	N/A	N/A	-4.914	N/A	N/A	-4.146	N/A	N/A	N/A	N/A	N/A	N/A	N/A	N/A	N/A	N/A	N/A	N/A	N/A
EGOT	1	1.664	1	1.387	N/A	N/A	1	1	1	1	N/A	N/A	N/A	N/A	N/A	N/A	N/A	N/A	N/A	N/A
NFkB (family)	N/A	2.151	1.926	N/A	1.913	N/A	N/A	N/A	2.353	N/A	N/A	N/A	N/A	N/A	N/A	0.695	N/A	N/A	N/A	N/A
RXRA	N/A	N/A	N/A	-0.27	N/A	-3.084	N/A	-1.982	N/A	-0.785	N/A	N/A	N/A	N/A	N/A	-2.903	N/A	N/A	N/A	N/A
3M-002	N/A	1	1.929	1.016	0.816	N/A	-0.222	1.134	1.463	1.414	N/A	N/A	N/A	N/A	N/A	N/A	N/A	N/A	N/A	N/A
CXCR3	N/A	0.577	1.342	0.64	1.387	N/A	1.387	0.577	2	1.067	N/A	N/A	N/A	N/A	N/A	N/A	N/A	N/A	N/A	N/A
MYC	0.032	-0.089	-0.058	N/A	0.878	-3.73	N/A	0.066	-0.472	-0.287	N/A	N/A	N/A	N/A	N/A	-3.271	N/A	N/A	N/A	N/A
TLN1	N/A	2.425	N/A	N/A	2.219	N/A	N/A	1.982	N/A	2.219	N/A	N/A	N/A	N/A	N/A	N/A	N/A	N/A	N/A	N/A
RUNX1	N/A	-1.367	-1.412	0.168	-0.811	N/A	0.214	-1.71	-1.996	-1.152	N/A	N/A	N/A	N/A	N/A	N/A	N/A	N/A	N/A	N/A
NR4A3	N/A	0.896	N/A	1.299	0.816	-2.121	1.056	N/A	0.152	1.067	N/A	N/A	N/A	N/A	N/A	-1.408	N/A	N/A	N/A	N/A
TGM2	N/A	2.745	1.054	N/A	-0.109	N/A	N/A	2.343	0.882	1.671	N/A	N/A	N/A	N/A	N/A	N/A	N/A	N/A	N/A	N/A
PTF1A	N/A	N/A	N/A	3.623	N/A	N/A	3.707	N/A	N/A	N/A	N/A	N/A	N/A	N/A	N/A	N/A	-1.446	N/A	N/A	N/A
KDM6B	N/A	2.219	1.98	1.463	N/A	N/A	1.121	N/A	1.98	N/A	N/A	N/A	N/A	N/A	N/A	N/A	N/A	N/A	N/A	N/A
HMOX1	N/A	-1.499	-1.967	-2.435	-0.8	N/A	N/A	N/A	-1.279	-0.774	N/A	N/A	N/A	N/A	N/A	N/A	N/A	N/A	N/A	N/A
TRIM14	N/A	-2.186	N/A	N/A	-2.186	N/A	N/A	-2.186	N/A	-2.186	N/A	N/A	N/A	N/A	N/A	N/A	N/A	N/A	N/A	N/A
FOS	N/A	1.22	-0.686	N/A	1.067	-2.892	2.173	N/A	-0.152	N/A	N/A	N/A	N/A	N/A	N/A	-0.534	N/A	N/A	N/A	N/A
THRB	N/A	-0.882	-1	N/A	-2	-1.414	N/A	N/A	N/A	-2	N/A	N/A	N/A	N/A	N/A	-1.414	N/A	N/A	N/A	N/A
17-alpha-ethinylestradiol	N/A	-1.067	-1.067	N/A	-1	-2.613	N/A	N/A	-0.728	-0.277	N/A	N/A	N/A	N/A	N/A	-1.947	N/A	N/A	N/A	N/A
YTHDC2	N/A	2	2.236	-0.447	N/A	N/A	2	2	N/A	N/A	N/A	N/A	N/A	N/A	N/A	N/A	N/A	N/A	N/A	N/A
calmodulin	N/A	N/A	N/A	4.022	N/A	-1.982	1.633	N/A	N/A	N/A	N/A	N/A	N/A	N/A	N/A	-1	N/A	N/A	N/A	N/A
pembrolizumab	N/A	2.219	2	N/A	1.982	N/A	N/A	N/A	N/A	2.433	N/A	N/A	N/A	N/A	N/A	N/A	N/A	N/A	N/A	N/A
D-glucose	N/A	N/A	N/A	N/A	N/A	-2.649	N/A	N/A	1.695	1.794	N/A	N/A	N/A	N/A	N/A	0.303	N/A	N/A	0.33	1.83
GRB2	N/A	N/A	N/A	-1.667	N/A	3.464	N/A	N/A	N/A	N/A	N/A	N/A	N/A	N/A	N/A	3.464	N/A	N/A	N/A	N/A
fucoidin	N/A	-2	-2	-2.236	N/A	N/A	N/A	N/A	-1.342	-1	N/A	N/A	N/A	N/A	N/A	N/A	N/A	N/A	N/A	N/A
GATA2	N/A	0.531	-0.116	0.891	0.456	1.746	0.133	0.128	-0.997	1.026	N/A	N/A	N/A	N/A	N/A	2.543	N/A	N/A	N/A	N/A
LMO2	N/A	-2.53	N/A	N/A	N/A	N/A	N/A	-1.89	-2	-2.121	N/A	N/A	N/A	N/A	N/A	N/A	N/A	N/A	N/A	N/A
ethanol	N/A	0.235	0.86	2.677	0.838	-1.351	N/A	0.594	1.501	0.109	N/A	N/A	N/A	N/A	N/A	-0.362	N/A	N/A	N/A	N/A
10E,12Z-octadecadienoic acid	N/A	1.61	N/A	1.648	N/A	1.253	0.632	N/A	N/A	N/A	N/A	N/A	N/A	N/A	N/A	3.378	N/A	N/A	N/A	N/A
EBI3	N/A	1.498	1.981	N/A	1.561	N/A	N/A	1.974	N/A	1.498	N/A	N/A	N/A	N/A	N/A	N/A	N/A	N/A	N/A	N/A
ciprofibrate	N/A	N/A	N/A	-2.095	N/A	-2.589	-2.376	N/A	N/A	N/A	N/A	N/A	N/A	N/A	N/A	-1.443	N/A	N/A	N/A	N/A
trametinib	N/A	1.677	N/A	1.431	1.677	-1.134	1.431	N/A	N/A	N/A	N/A	N/A	N/A	N/A	N/A	-1.134	N/A	N/A	N/A	N/A
C5	N/A	1.523	0.988	N/A	1.4	N/A	N/A	N/A	1.38	1.214	N/A	N/A	N/A	N/A	N/A	1.947	N/A	N/A	N/A	N/A
SP110	N/A	-2.449	N/A	N/A	N/A	N/A	N/A	-2	-2	-2	N/A	N/A	N/A	N/A	N/A	N/A	N/A	N/A	N/A	N/A
ZFTA-RELA	N/A	2.449	2	N/A	N/A	N/A	N/A	2	N/A	2	N/A	N/A	N/A	N/A	N/A	N/A	N/A	N/A	N/A	N/A
NOD2	N/A	2.379	2.168	N/A	1.955	N/A	N/A	N/A	1.93	N/A	N/A	N/A	N/A	N/A	N/A	N/A	N/A	N/A	N/A	N/A
oleic acid	N/A	N/A	N/A	1.819	0.948	-3.247	N/A	N/A	N/A	N/A	N/A	N/A	N/A	N/A	N/A	-2.406	N/A	N/A	N/A	N/A
MAP2K6	N/A	2.228	N/A	2.207	N/A	N/A	N/A	1.991	N/A	1.991	N/A	N/A	N/A	N/A	N/A	N/A	N/A	N/A	N/A	N/A
EIF4EBP1	N/A	-1.709	-1.387	-1.387	-1.387	1.131	N/A	N/A	-1.387	N/A	N/A	N/A	N/A	N/A	N/A	N/A	N/A	N/A	N/A	N/A
CYBB	N/A	1.96	1.982	2.19	N/A	N/A	N/A	N/A	2.219	N/A	N/A	N/A	N/A	N/A	N/A	N/A	N/A	N/A	N/A	N/A
dasatinib	N/A	2.213	N/A	2.177	2.425	N/A	N/A	N/A	N/A	1.501	N/A	N/A	N/A	N/A	N/A	N/A	N/A	N/A	N/A	N/A
VDR	0	0.396	0	1.076	0.896	2.073	N/A	0.577	0	1.067	N/A	N/A	N/A	N/A	N/A	2.214	N/A	N/A	N/A	N/A
IRF8	-1.257	0.791	-0.5	1.864	-0.359	N/A	0.283	-1.492	-0.661	-1.083	N/A	N/A	N/A	N/A	N/A	N/A	N/A	N/A	N/A	N/A
triamcinolone acetonide	N/A	0.314	N/A	-1.622	2.433	N/A	-1.929	N/A	N/A	1.982	N/A	N/A	N/A	N/A	N/A	N/A	N/A	N/A	N/A	N/A
dextran sulfate	-0.762	1.047	0.657	1.676	0.997	N/A	N/A	0.355	0.735	0.735	N/A	N/A	N/A	N/A	N/A	1.312	N/A	N/A	N/A	N/A
CREB1	N/A	N/A	N/A	1.086	N/A	-2.427	-0.684	N/A	1.964	N/A	N/A	N/A	N/A	N/A	N/A	-0.11	N/A	N/A	N/A	2
ERBB2	N/A	0.929	0.825	N/A	0.466	-0.522	N/A	N/A	2.768	1.215	N/A	N/A	N/A	N/A	N/A	1.527	N/A	N/A	N/A	N/A
IL7	N/A	1.941	1	N/A	1.406	N/A	N/A	1	1.3	1.6	N/A	N/A	N/A	N/A	N/A	N/A	N/A	N/A	N/A	N/A
SIRT6	N/A	-1.877	N/A	-1.877	N/A	2.015	-1.977	N/A	N/A	N/A	N/A	N/A	N/A	N/A	N/A	0.494	N/A	N/A	N/A	N/A
XRCC5	N/A	2.236	N/A	N/A	2	N/A	N/A	2	N/A	2	N/A	N/A	N/A	N/A	N/A	N/A	N/A	N/A	N/A	N/A
EGF	N/A	N/A	N/A	5.23	N/A	N/A	N/A	N/A	N/A	N/A	N/A	N/A	N/A	N/A	N/A	0.953	N/A	N/A	N/A	2.042
NR1H3	N/A	-0.742	-0.946	-1.739	-0.17	-1.699	N/A	-0.726	-0.673	-0.462	N/A	N/A	N/A	N/A	N/A	-1.052	N/A	N/A	N/A	N/A
MAFB	N/A	1.982	1.982	0.513	1.698	0.378	N/A	N/A	N/A	N/A	N/A	N/A	N/A	N/A	N/A	1.633	N/A	N/A	N/A	N/A
CCL20	N/A	1.982	N/A	N/A	1.982	N/A	N/A	N/A	1.982	2.219	N/A	N/A	N/A	N/A	N/A	N/A	N/A	N/A	N/A	N/A
Cxcl2	N/A	1.974	1.994	N/A	N/A	N/A	N/A	N/A	2.211	1.974	N/A	N/A	N/A	N/A	N/A	N/A	N/A	N/A	N/A	N/A
thapsigargin	N/A	2.607	N/A	N/A	2.186	0.022	N/A	N/A	1.966	N/A	N/A	N/A	N/A	N/A	N/A	N/A	N/A	N/A	N/A	1.35
phytohemagglutinin	N/A	N/A	N/A	4.193	N/A	N/A	N/A	N/A	1.959	1.922	N/A	N/A	N/A	N/A	N/A	0.045	N/A	N/A	N/A	N/A
lysophosphatidic acid	N/A	1.23	1.988	N/A	N/A	0.714	N/A	N/A	1.988	N/A	N/A	N/A	N/A	N/A	N/A	2.178	N/A	N/A	N/A	N/A
THPO	N/A	1.741	1.546	N/A	N/A	N/A	0.739	1.818	N/A	2.226	N/A	N/A	N/A	N/A	N/A	N/A	N/A	N/A	N/A	N/A
mir-30 (includes others)	N/A	N/A	N/A	-3.039	N/A	1.982	-2.766	N/A	N/A	N/A	N/A	N/A	N/A	N/A	N/A	0.277	N/A	N/A	N/A	N/A
IFIT2	N/A	2.186	1.951	1.951	N/A	N/A	N/A	N/A	1.951	N/A	N/A	N/A	N/A	N/A	N/A	N/A	N/A	N/A	N/A	N/A
PARP9	N/A	2.175	1.932	N/A	N/A	N/A	1.932	1.98	N/A	N/A	N/A	N/A	N/A	N/A	N/A	N/A	N/A	N/A	N/A	N/A
INSR	N/A	-0.128	N/A	N/A	-0.555	-3.311	N/A	-1.387	-0.555	N/A	N/A	N/A	N/A	N/A	N/A	-2.074	N/A	N/A	N/A	N/A
prednisolone	N/A	-1.706	-1.353	N/A	-0.397	N/A	N/A	-2.219	-1.353	-0.943	N/A	N/A	N/A	N/A	N/A	N/A	N/A	N/A	N/A	N/A
ACOX1	N/A	N/A	N/A	1.929	N/A	2.201	2.138	N/A	N/A	N/A	N/A	N/A	N/A	N/A	N/A	1.703	N/A	N/A	N/A	N/A
IL4R	N/A	N/A	N/A	3.86	N/A	N/A	2.121	N/A	1.98	N/A	N/A	N/A	N/A	N/A	N/A	N/A	N/A	N/A	N/A	N/A
SRC	N/A	1.992	N/A	N/A	2	N/A	N/A	N/A	1.982	1.982	N/A	N/A	N/A	N/A	N/A	N/A	N/A	N/A	N/A	N/A
tyrphostin AG490	N/A	-1.969	N/A	N/A	-1.432	N/A	N/A	N/A	-2.144	N/A	N/A	N/A	N/A	N/A	N/A	-2.401	N/A	N/A	N/A	N/A
VGLL3	N/A	1.981	1.987	N/A	N/A	N/A	1.98	N/A	1.987	N/A	N/A	N/A	N/A	N/A	N/A	N/A	N/A	N/A	N/A	N/A
NGF	N/A	N/A	N/A	4.298	N/A	N/A	3.627	N/A	N/A	N/A	N/A	N/A	N/A	N/A	N/A	N/A	N/A	N/A	N/A	N/A
FGF21	N/A	N/A	N/A	2.291	N/A	-2.537	N/A	N/A	N/A	N/A	N/A	N/A	N/A	N/A	N/A	-3.094	N/A	N/A	N/A	N/A
LYN	N/A	-2.234	-1.27	N/A	-1.109	N/A	N/A	-0.927	-0.911	-1.455	N/A	N/A	N/A	N/A	N/A	N/A	N/A	N/A	N/A	N/A
cyclic AMP	N/A	0.092	-0.175	3.29	N/A	-1.692	N/A	-1.067	0.357	0.265	N/A	N/A	N/A	N/A	N/A	0.938	N/A	N/A	N/A	N/A
temozolomide	N/A	1.972	1.97	N/A	N/A	N/A	N/A	N/A	1.966	1.966	N/A	N/A	N/A	N/A	N/A	N/A	N/A	N/A	N/A	N/A
MLX	N/A	1.342	N/A	1.108	N/A	-2.215	N/A	N/A	1	N/A	N/A	N/A	N/A	N/A	N/A	-2.18	N/A	N/A	N/A	N/A
TAFAZZIN	N/A	1.238	N/A	N/A	2	0.18	N/A	1.342	1.964	N/A	N/A	N/A	N/A	N/A	N/A	1.105	N/A	N/A	N/A	N/A
HOXC8	N/A	1.091	1.091	1.276	1.091	N/A	N/A	1.091	1.091	1.091	N/A	N/A	N/A	N/A	N/A	N/A	N/A	N/A	N/A	N/A
REST	N/A	N/A	N/A	-4.144	N/A	N/A	-3.66	N/A	N/A	N/A	N/A	N/A	N/A	N/A	N/A	N/A	N/A	N/A	N/A	N/A
FGF2	N/A	N/A	N/A	N/A	N/A	-1.936	2.081	N/A	1.344	N/A	N/A	N/A	N/A	N/A	N/A	1.217	N/A	N/A	N/A	1.183
IL17RA	N/A	1.96	N/A	2.19	N/A	N/A	1.387	N/A	N/A	N/A	N/A	N/A	N/A	N/A	N/A	2.183	N/A	N/A	N/A	N/A
laquinimod	N/A	1.982	N/A	N/A	1.549	-2.449	N/A	N/A	N/A	1.293	N/A	N/A	N/A	N/A	N/A	-0.447	N/A	N/A	N/A	N/A
KLRK1	N/A	1.558	1.573	N/A	1.254	N/A	N/A	N/A	1.483	1.827	N/A	N/A	N/A	N/A	N/A	N/A	N/A	N/A	N/A	N/A
POU4F2	N/A	N/A	N/A	-0.232	2.236	-2.813	0.707	N/A	N/A	N/A	N/A	N/A	N/A	N/A	N/A	-1.706	N/A	N/A	N/A	N/A
GATA6	N/A	N/A	N/A	-1.79	N/A	3.153	N/A	N/A	N/A	N/A	N/A	N/A	N/A	N/A	N/A	2.744	N/A	N/A	N/A	N/A
IL10	N/A	-0.917	-1.936	N/A	-0.713	N/A	N/A	-1.813	0.042	-1.016	N/A	N/A	N/A	N/A	N/A	-1.217	N/A	N/A	N/A	N/A
NR5A2	N/A	-0.97	N/A	0.981	-1.342	N/A	N/A	N/A	-1.919	-2.153	N/A	N/A	N/A	N/A	N/A	0.277	N/A	N/A	N/A	N/A
FEV	N/A	N/A	N/A	4	N/A	N/A	3.637	N/A	N/A	N/A	N/A	N/A	N/A	N/A	N/A	N/A	N/A	N/A	N/A	N/A
CA4	N/A	N/A	N/A	-3.162	N/A	2.236	N/A	N/A	N/A	N/A	N/A	N/A	N/A	N/A	N/A	2.236	N/A	N/A	N/A	N/A
TRIM26	N/A	-2.2	-2	N/A	-1	N/A	N/A	N/A	N/A	N/A	N/A	N/A	N/A	N/A	N/A	-2.392	N/A	N/A	N/A	N/A
ATXN3	N/A	1.406	1	N/A	1.103	N/A	1.951	1	N/A	1.103	N/A	N/A	N/A	N/A	N/A	N/A	N/A	N/A	N/A	N/A
HMOX2	N/A	-1.131	-1.131	N/A	N/A	-1.912	N/A	-0.651	N/A	-1.131	N/A	N/A	N/A	N/A	N/A	-1.584	N/A	N/A	N/A	N/A
THZ1	N/A	N/A	N/A	-4.221	N/A	N/A	-3.293	N/A	N/A	N/A	N/A	N/A	N/A	N/A	N/A	N/A	N/A	N/A	N/A	N/A
TNFRSF1A	N/A	1.057	1.101	N/A	-0.878	N/A	N/A	N/A	1.655	0.736	N/A	N/A	N/A	N/A	N/A	2.05	N/A	N/A	N/A	N/A
aldosterone	N/A	N/A	1.961	N/A	2.173	N/A	N/A	N/A	1.958	N/A	N/A	N/A	N/A	N/A	N/A	1.364	N/A	N/A	N/A	N/A
YAP1	N/A	1.555	-0.64	N/A	1.571	N/A	N/A	-0.447	-0.391	N/A	N/A	N/A	N/A	N/A	N/A	1.579	N/A	N/A	N/A	1.264
CSF3	N/A	1.665	0.152	-0.626	1.387	N/A	N/A	N/A	0.555	1.067	N/A	N/A	N/A	N/A	N/A	1.992	N/A	N/A	N/A	N/A
GATA3	N/A	N/A	N/A	N/A	0.292	2.739	-1.309	N/A	N/A	N/A	N/A	N/A	N/A	N/A	N/A	3.077	N/A	N/A	N/A	N/A
bortezomib	N/A	-1.516	-1.163	-0.405	-1.285	N/A	N/A	-1.477	-0.598	-0.963	N/A	N/A	N/A	N/A	N/A	N/A	N/A	N/A	N/A	N/A
FBXO44	N/A	-2.236	N/A	-2.714	N/A	N/A	-2.449	N/A	N/A	N/A	N/A	N/A	N/A	N/A	N/A	N/A	N/A	N/A	N/A	N/A
KLF11	N/A	N/A	N/A	1.31	N/A	-1.912	1.953	N/A	N/A	N/A	N/A	N/A	N/A	N/A	N/A	-2.138	N/A	N/A	N/A	N/A
Il22/Il22b	N/A	-0.555	-1.387	N/A	-0.391	N/A	0.634	N/A	-1.067	-1.067	N/A	N/A	N/A	N/A	N/A	2.193	N/A	N/A	N/A	N/A
BTNL2	N/A	1.633	N/A	1.414	1.342	-0.447	N/A	N/A	N/A	2	N/A	N/A	N/A	N/A	N/A	-0.447	N/A	N/A	N/A	N/A
cyclophosphamide	N/A	1.969	1.067	2.214	N/A	N/A	N/A	N/A	0.555	N/A	N/A	N/A	N/A	N/A	N/A	1.471	N/A	N/A	N/A	N/A
Clec10a/Mgl2	N/A	N/A	N/A	-1.195	-1.633	N/A	-2.449	N/A	N/A	N/A	N/A	N/A	N/A	N/A	N/A	-1.982	N/A	N/A	N/A	N/A
MEF2C	N/A	N/A	N/A	2.421	N/A	-2.621	N/A	N/A	N/A	N/A	N/A	N/A	N/A	N/A	N/A	-2.213	N/A	N/A	N/A	N/A
bezafibrate	N/A	N/A	N/A	N/A	N/A	-4.164	N/A	N/A	N/A	N/A	N/A	N/A	N/A	N/A	N/A	-3.089	N/A	N/A	N/A	N/A
ADAM10	N/A	N/A	N/A	2.111	N/A	-2	1.134	N/A	N/A	N/A	N/A	N/A	N/A	N/A	N/A	-2	N/A	N/A	N/A	N/A
ifosfamide	N/A	N/A	N/A	-3.771	N/A	N/A	-3.464	N/A	N/A	N/A	N/A	N/A	N/A	N/A	N/A	N/A	N/A	N/A	N/A	N/A
KLF6	N/A	2.157	N/A	N/A	1.72	N/A	N/A	N/A	1.401	1.912	N/A	N/A	N/A	N/A	N/A	N/A	N/A	N/A	N/A	N/A
alefacept	N/A	-1.205	-1.715	-2.219	N/A	N/A	N/A	-0.829	N/A	-1.205	N/A	N/A	N/A	N/A	N/A	N/A	N/A	N/A	N/A	N/A
PNPLA2	N/A	N/A	N/A	N/A	N/A	-3.516	N/A	N/A	N/A	N/A	N/A	N/A	N/A	N/A	N/A	-3.655	N/A	N/A	N/A	N/A
ciglitazone	N/A	N/A	N/A	1.876	N/A	-2.376	N/A	N/A	N/A	N/A	N/A	N/A	N/A	N/A	N/A	-2.91	N/A	N/A	N/A	N/A
Ca2+	N/A	N/A	N/A	2.347	N/A	-1.733	1.803	N/A	N/A	N/A	N/A	N/A	N/A	N/A	N/A	-1.278	N/A	N/A	N/A	N/A
lactic acid	N/A	-0.018	-0.747	1.883	0.33	-1.53	1.779	N/A	-0.747	-0.123	N/A	N/A	N/A	N/A	N/A	N/A	N/A	N/A	N/A	N/A
PPARGC1B	N/A	N/A	N/A	N/A	N/A	-3.635	N/A	N/A	N/A	N/A	N/A	N/A	N/A	N/A	N/A	-3.521	N/A	N/A	N/A	N/A
ILF3	N/A	-2.383	N/A	N/A	-1.075	1.103	N/A	N/A	-1.48	-1.114	N/A	N/A	N/A	N/A	N/A	N/A	N/A	N/A	N/A	N/A
corticosterone	N/A	N/A	N/A	1.411	0.832	0.492	1.912	N/A	0.982	0.982	N/A	N/A	N/A	N/A	N/A	-0.527	N/A	N/A	N/A	N/A
cycloheximide	N/A	2.599	1.408	N/A	1.226	N/A	N/A	0.798	-0.087	0.661	N/A	N/A	N/A	N/A	N/A	0.336	N/A	N/A	N/A	N/A
SKIC2	N/A	N/A	N/A	-2.646	N/A	2.449	N/A	N/A	N/A	N/A	N/A	N/A	N/A	N/A	N/A	2	N/A	N/A	N/A	N/A
CUX1	N/A	-1	-1.941	-0.239	N/A	N/A	N/A	N/A	-1.949	-1.964	N/A	N/A	N/A	N/A	N/A	N/A	N/A	N/A	N/A	N/A
diethylstilbestrol	N/A	N/A	N/A	2.258	N/A	-2.5	N/A	N/A	N/A	N/A	N/A	N/A	N/A	N/A	N/A	-1.524	N/A	N/A	N/A	-0.728
TASL	N/A	2.985	1.982	N/A	N/A	N/A	1.982	N/A	N/A	N/A	N/A	N/A	N/A	N/A	N/A	N/A	N/A	N/A	N/A	N/A
HSF1	N/A	0.663	-1.084	1.47	1.561	N/A	N/A	N/A	-1.084	0.036	N/A	N/A	N/A	N/A	N/A	-1.045	N/A	N/A	N/A	N/A
memantine	N/A	N/A	N/A	-3.578	N/A	N/A	-3.357	N/A	N/A	N/A	N/A	N/A	N/A	N/A	N/A	N/A	N/A	N/A	N/A	N/A
MCC950	N/A	-1.27	N/A	N/A	-0.884	N/A	-1.945	N/A	N/A	-0.884	N/A	N/A	N/A	N/A	N/A	-1.929	N/A	N/A	N/A	N/A
CDKN1B	N/A	N/A	N/A	-3.317	N/A	N/A	-3.592	N/A	N/A	N/A	N/A	N/A	N/A	N/A	N/A	N/A	N/A	N/A	N/A	N/A
trichostatin A	N/A	0.396	N/A	3.98	N/A	N/A	2.498	N/A	N/A	N/A	N/A	N/A	N/A	N/A	0	0.024	N/A	N/A	N/A	N/A
IRF2	-0.914	-0.433	-1.33	N/A	-0.997	-0.365	0.457	-0.208	-0.631	-1.561	N/A	N/A	N/A	N/A	N/A	N/A	N/A	N/A	N/A	N/A
ZBTB16	N/A	-1	-0.739	-2.032	-0.105	N/A	N/A	-0.739	-1.221	-0.7	N/A	N/A	N/A	N/A	N/A	0.342	N/A	N/A	N/A	N/A
TBX21	N/A	N/A	1.103	N/A	1.172	N/A	N/A	N/A	2.401	2.19	N/A	N/A	N/A	N/A	N/A	N/A	N/A	N/A	N/A	N/A
FOXC2	N/A	N/A	N/A	2.01	N/A	-0.555	2.607	N/A	N/A	N/A	N/A	N/A	N/A	N/A	N/A	-1.664	N/A	N/A	N/A	N/A
GLIS3	N/A	2.236	2	2.546	N/A	N/A	N/A	N/A	N/A	N/A	N/A	N/A	N/A	N/A	N/A	N/A	N/A	N/A	N/A	N/A
DMD	N/A	N/A	N/A	1.414	N/A	-2.765	N/A	N/A	N/A	N/A	N/A	N/A	N/A	N/A	N/A	-2.6	N/A	N/A	N/A	N/A
CD40LG	N/A	2.544	1.179	N/A	1.581	N/A	N/A	N/A	0.364	1.111	N/A	N/A	N/A	N/A	N/A	N/A	N/A	N/A	N/A	N/A
FBXW7	N/A	-2.611	N/A	N/A	-2.2	N/A	N/A	N/A	N/A	-1.964	N/A	N/A	N/A	N/A	N/A	N/A	N/A	N/A	N/A	N/A
ERG	N/A	N/A	N/A	3.188	N/A	N/A	3.572	N/A	N/A	N/A	N/A	N/A	N/A	N/A	N/A	N/A	N/A	N/A	N/A	N/A
TCR (complex)	N/A	2.196	N/A	N/A	2.173	N/A	N/A	N/A	2.39	N/A	N/A	N/A	N/A	N/A	N/A	N/A	N/A	N/A	N/A	N/A
RORA	N/A	0.728	0.818	N/A	0.068	-2	1	N/A	0.958	0.537	N/A	N/A	N/A	N/A	N/A	-0.64	N/A	N/A	N/A	N/A
DSCAM	N/A	N/A	N/A	3.742	N/A	N/A	2.998	N/A	N/A	N/A	N/A	N/A	N/A	N/A	N/A	N/A	N/A	N/A	N/A	N/A
IL12 (family)	N/A	2.283	N/A	N/A	2.217	N/A	N/A	N/A	N/A	2.2	N/A	N/A	N/A	N/A	N/A	N/A	N/A	N/A	N/A	N/A
FGFR2	N/A	-2.197	N/A	N/A	-1.961	N/A	-1.632	N/A	N/A	-0.898	N/A	N/A	N/A	N/A	N/A	N/A	N/A	N/A	N/A	N/A
PIAS1	N/A	-2	N/A	1.604	N/A	1.342	1.732	N/A	N/A	N/A	N/A	N/A	N/A	N/A	N/A	N/A	N/A	N/A	N/A	N/A
FST	N/A	N/A	N/A	0.496	N/A	-2.936	N/A	N/A	N/A	N/A	N/A	N/A	N/A	N/A	N/A	-3.245	N/A	N/A	N/A	N/A
Ccr5	N/A	1.379	1.993	N/A	1.282	N/A	N/A	N/A	1.993	N/A	N/A	N/A	N/A	N/A	N/A	N/A	N/A	N/A	N/A	N/A
BRCA1	N/A	1.09	0.666	0.901	0.424	N/A	0.109	1.457	0.583	1.415	N/A	N/A	N/A	N/A	N/A	N/A	N/A	N/A	N/A	N/A
IL27RA	N/A	-0.915	-0.802	-1.056	-1.178	N/A	0.174	-0.692	-0.32	-1.492	N/A	N/A	N/A	N/A	N/A	N/A	N/A	N/A	N/A	N/A
SMARCAL1	N/A	N/A	N/A	N/A	N/A	-3.742	N/A	N/A	N/A	N/A	N/A	N/A	N/A	N/A	N/A	-2.828	N/A	N/A	N/A	N/A
CSF2	N/A	2.167	-0.13	N/A	0.848	N/A	N/A	-0.762	0.42	0.855	N/A	N/A	N/A	N/A	N/A	1.357	N/A	N/A	N/A	N/A
GATA4	N/A	-0.152	N/A	0.521	N/A	3.162	N/A	N/A	N/A	N/A	N/A	N/A	N/A	N/A	N/A	2.693	N/A	N/A	N/A	N/A
KRT17	N/A	N/A	N/A	N/A	2.236	N/A	N/A	N/A	2	N/A	N/A	N/A	N/A	N/A	N/A	2.292	N/A	N/A	N/A	N/A
SREBF1	N/A	N/A	N/A	N/A	N/A	-3.645	N/A	N/A	N/A	N/A	N/A	N/A	N/A	N/A	N/A	-2.842	N/A	N/A	N/A	N/A
IKZF2	N/A	N/A	-2.236	N/A	-2	N/A	N/A	N/A	-2.236	N/A	N/A	N/A	N/A	N/A	N/A	N/A	N/A	N/A	N/A	N/A
zeaxanthin dipalmitate	N/A	-2.236	N/A	N/A	-2.236	N/A	N/A	N/A	N/A	-2	N/A	N/A	N/A	N/A	N/A	N/A	N/A	N/A	N/A	N/A
SP1	N/A	N/A	N/A	3.795	N/A	-1.633	N/A	N/A	N/A	N/A	N/A	N/A	N/A	N/A	N/A	-1.035	N/A	N/A	N/A	N/A
SGPL1	N/A	0.975	N/A	-1.601	N/A	2	0.478	N/A	N/A	N/A	N/A	N/A	N/A	N/A	N/A	1.408	N/A	N/A	N/A	N/A
columbamine	N/A	2	N/A	2.449	N/A	N/A	2	N/A	N/A	N/A	N/A	N/A	N/A	N/A	N/A	N/A	N/A	N/A	N/A	N/A
IFNL4	N/A	2.446	N/A	N/A	N/A	N/A	N/A	1.997	N/A	1.997	N/A	N/A	N/A	N/A	N/A	N/A	N/A	N/A	N/A	N/A
EFNA1	N/A	N/A	N/A	-0.113	N/A	-2.63	-1.254	N/A	N/A	N/A	N/A	N/A	N/A	N/A	N/A	-2.433	N/A	N/A	N/A	N/A
EFNA5	N/A	N/A	N/A	0.333	N/A	-2.646	-1	N/A	N/A	N/A	N/A	N/A	N/A	N/A	N/A	-2.449	N/A	N/A	N/A	N/A
lenalidomide	N/A	0.896	N/A	0.961	N/A	N/A	2.231	N/A	N/A	0.152	N/A	N/A	N/A	N/A	N/A	-2.177	N/A	N/A	N/A	N/A
SLC27A2	N/A	N/A	N/A	N/A	N/A	3.283	N/A	N/A	N/A	N/A	N/A	N/A	N/A	N/A	N/A	3.13	N/A	N/A	N/A	N/A
PRKAA	N/A	-1.98	N/A	-0.479	-1.98	N/A	N/A	N/A	-0.831	-1.133	N/A	N/A	N/A	N/A	N/A	N/A	N/A	N/A	N/A	N/A
SND1	N/A	N/A	N/A	2.757	N/A	N/A	3.144	N/A	N/A	N/A	N/A	N/A	N/A	N/A	N/A	0.447	N/A	N/A	N/A	N/A
ACSS2	N/A	N/A	N/A	3.45	N/A	-2.449	N/A	N/A	N/A	N/A	N/A	N/A	N/A	N/A	N/A	-0.447	N/A	N/A	N/A	N/A
KDM2B	N/A	-2	-2	N/A	N/A	N/A	N/A	N/A	-1.342	-1	N/A	N/A	N/A	N/A	N/A	N/A	N/A	N/A	N/A	N/A
Z-LLL-CHO	N/A	-0.721	-1.163	0.66	-1.28	N/A	N/A	-0.581	-1.379	-0.542	N/A	N/A	N/A	N/A	N/A	N/A	N/A	N/A	N/A	N/A
IRAK4	N/A	1.126	1.122	1.499	1.413	N/A	N/A	N/A	1.122	N/A	N/A	N/A	N/A	N/A	N/A	N/A	N/A	N/A	N/A	N/A
PI3K (family)	N/A	2.173	N/A	N/A	2.156	N/A	N/A	N/A	N/A	1.951	N/A	N/A	N/A	N/A	N/A	N/A	N/A	N/A	N/A	N/A
nicotine	N/A	1.26	N/A	N/A	N/A	-2.073	N/A	N/A	N/A	1.724	N/A	N/A	N/A	N/A	N/A	-1.212	N/A	N/A	N/A	N/A
BMP4	N/A	N/A	N/A	2.574	N/A	-1.941	1.738	N/A	N/A	N/A	N/A	N/A	N/A	N/A	N/A	N/A	N/A	N/A	N/A	N/A
MRTFA	N/A	1.934	N/A	N/A	N/A	1.633	N/A	N/A	N/A	N/A	N/A	N/A	N/A	N/A	N/A	0.494	N/A	N/A	N/A	2.177
TNFRSF4	N/A	-2.236	N/A	-2	-2	N/A	N/A	N/A	N/A	N/A	N/A	N/A	N/A	N/A	N/A	N/A	N/A	N/A	N/A	N/A
EFNA2	N/A	N/A	N/A	1.134	N/A	-2.646	N/A	N/A	N/A	N/A	N/A	N/A	N/A	N/A	N/A	-2.449	N/A	N/A	N/A	N/A
TYA-018	N/A	N/A	N/A	N/A	N/A	-3	N/A	N/A	N/A	N/A	N/A	N/A	N/A	N/A	N/A	-3.207	N/A	N/A	N/A	N/A
RGS1	N/A	N/A	N/A	1.982	2	N/A	2.219	N/A	N/A	N/A	N/A	N/A	N/A	N/A	N/A	N/A	N/A	N/A	N/A	N/A
gamma-secretase inhibitor compound E	N/A	-2	N/A	-2.219	-1.982	N/A	N/A	N/A	N/A	N/A	N/A	N/A	N/A	N/A	N/A	N/A	N/A	N/A	N/A	N/A
SETX	N/A	N/A	N/A	2	N/A	-2.219	N/A	N/A	N/A	N/A	N/A	N/A	N/A	N/A	N/A	-1.982	N/A	N/A	N/A	N/A
CD38	N/A	2.224	N/A	N/A	1.987	N/A	N/A	N/A	N/A	1.987	N/A	N/A	N/A	N/A	N/A	N/A	N/A	N/A	N/A	N/A
NLRP3	N/A	1.116	0.061	N/A	1.448	N/A	N/A	-0.124	0.4	0.865	N/A	N/A	N/A	N/A	N/A	2.184	N/A	N/A	N/A	N/A
NEUROG3	N/A	N/A	N/A	3.072	N/A	N/A	2.121	N/A	N/A	N/A	N/A	N/A	N/A	N/A	N/A	-1	N/A	N/A	N/A	N/A
PTPN6	N/A	-1.098	N/A	-0.743	-1.369	N/A	-0.782	N/A	-2.193	N/A	N/A	N/A	N/A	N/A	N/A	N/A	N/A	N/A	N/A	N/A
oxazolone	N/A	1.981	1.997	2.207	N/A	N/A	N/A	N/A	N/A	N/A	N/A	N/A	N/A	N/A	N/A	N/A	N/A	N/A	N/A	N/A
FOXO1	N/A	N/A	N/A	2.86	N/A	-1.521	N/A	N/A	N/A	N/A	N/A	N/A	N/A	N/A	N/A	-0.552	N/A	N/A	N/A	1.231
monophosphoryl lipid A	N/A	2.216	N/A	1.98	1.963	N/A	N/A	N/A	N/A	N/A	N/A	N/A	N/A	N/A	N/A	N/A	N/A	N/A	N/A	N/A
budesonide	N/A	N/A	N/A	N/A	2.2	N/A	N/A	N/A	1.715	N/A	N/A	N/A	N/A	N/A	N/A	2.243	N/A	N/A	N/A	N/A
RARA	-1	-0.333	0.426	1.045	N/A	-0.739	1.552	-0.378	-0.213	-0.333	N/A	N/A	N/A	N/A	N/A	-0.116	N/A	N/A	N/A	N/A
SGK1	N/A	N/A	N/A	2.994	N/A	N/A	3.138	N/A	N/A	N/A	N/A	N/A	N/A	N/A	N/A	N/A	N/A	N/A	N/A	N/A
LHX1	N/A	N/A	N/A	3.758	N/A	N/A	2.359	N/A	N/A	N/A	N/A	N/A	N/A	N/A	N/A	N/A	N/A	N/A	N/A	N/A
POU2AF1	N/A	1.96	N/A	N/A	N/A	N/A	N/A	N/A	2.186	1.96	N/A	N/A	N/A	N/A	N/A	N/A	N/A	N/A	N/A	N/A
FASN	N/A	0.577	N/A	N/A	N/A	-3.355	N/A	N/A	N/A	N/A	N/A	N/A	N/A	N/A	N/A	-2.158	N/A	N/A	N/A	N/A
ERK	N/A	0.825	N/A	2.715	0.64	N/A	N/A	N/A	1	0	N/A	N/A	N/A	N/A	N/A	0.897	N/A	N/A	N/A	N/A
NFIC	N/A	1.342	1.342	2.885	N/A	N/A	N/A	N/A	0.447	N/A	N/A	N/A	N/A	N/A	N/A	N/A	N/A	N/A	N/A	N/A
PLX5622	N/A	0.868	1.265	-0.562	0.632	N/A	-0.6	0	0.302	-0.302	N/A	N/A	N/A	N/A	N/A	1.479	N/A	N/A	N/A	N/A
fontolizumab	N/A	-2	-2	-2	N/A	N/A	N/A	N/A	N/A	N/A	N/A	N/A	N/A	N/A	N/A	N/A	N/A	N/A	N/A	N/A
TANK	N/A	0.482	1.413	0.779	1.413	N/A	N/A	N/A	1.911	N/A	N/A	N/A	N/A	N/A	N/A	N/A	N/A	N/A	N/A	N/A
tamoxifen	N/A	2.2	N/A	N/A	N/A	-0.65	-2.132	N/A	N/A	N/A	N/A	N/A	N/A	N/A	N/A	1.004	N/A	N/A	N/A	N/A
PI3K (complex)	N/A	1.72	N/A	N/A	0.64	N/A	2.408	N/A	1.206	N/A	N/A	N/A	N/A	N/A	N/A	N/A	N/A	N/A	N/A	N/A
cytarabine	N/A	1.982	N/A	N/A	N/A	N/A	N/A	N/A	1.982	2	N/A	N/A	N/A	N/A	N/A	N/A	N/A	N/A	N/A	N/A
GH1	N/A	2.39	N/A	N/A	N/A	0.762	1.914	N/A	N/A	N/A	N/A	N/A	N/A	N/A	N/A	-0.896	N/A	N/A	N/A	N/A
MMP14	N/A	-1.98	-2	N/A	N/A	N/A	N/A	N/A	-1.982	N/A	N/A	N/A	N/A	N/A	N/A	N/A	N/A	N/A	N/A	N/A
CHKB	N/A	N/A	N/A	N/A	N/A	-3.148	N/A	N/A	N/A	N/A	N/A	N/A	N/A	N/A	N/A	-2.813	N/A	N/A	N/A	N/A
VIPR1	N/A	N/A	1.987	N/A	1.987	N/A	N/A	N/A	1.987	N/A	N/A	N/A	N/A	N/A	N/A	N/A	N/A	N/A	N/A	N/A
sphingosine-1-phosphate	N/A	1.894	N/A	2.168	0.447	N/A	N/A	N/A	0.272	-0.074	N/A	N/A	N/A	N/A	N/A	1.101	N/A	N/A	N/A	N/A
clofibrate	N/A	N/A	N/A	N/A	N/A	-3.152	N/A	N/A	N/A	N/A	N/A	N/A	N/A	N/A	N/A	-2.798	N/A	N/A	N/A	N/A
Saa1/Saa2	N/A	N/A	1.982	1.98	N/A	N/A	N/A	N/A	1.982	N/A	N/A	N/A	N/A	N/A	N/A	N/A	N/A	N/A	N/A	N/A
TEAD1	N/A	N/A	N/A	N/A	N/A	-3.205	N/A	N/A	N/A	N/A	N/A	N/A	N/A	N/A	N/A	-2.714	N/A	N/A	N/A	N/A
SPIB	N/A	0.669	N/A	3.077	2.156	N/A	N/A	N/A	N/A	N/A	N/A	N/A	N/A	N/A	N/A	N/A	N/A	N/A	N/A	N/A
NRIP1	N/A	N/A	N/A	0.553	N/A	2.422	N/A	N/A	N/A	N/A	N/A	N/A	N/A	N/A	N/A	2.899	N/A	N/A	N/A	N/A
LINC00624	N/A	-1.954	-1.954	N/A	N/A	N/A	N/A	-1.954	N/A	N/A	N/A	N/A	N/A	N/A	N/A	N/A	N/A	N/A	N/A	N/A
TAC1	N/A	2.139	N/A	3.049	N/A	N/A	N/A	N/A	N/A	N/A	N/A	N/A	N/A	N/A	N/A	0.664	N/A	N/A	N/A	N/A
MAP4K4	N/A	N/A	N/A	N/A	N/A	3.293	N/A	N/A	N/A	N/A	N/A	N/A	N/A	N/A	N/A	2.556	N/A	N/A	N/A	N/A
RGS4	N/A	N/A	N/A	2.309	N/A	N/A	2.53	N/A	N/A	N/A	N/A	N/A	N/A	N/A	N/A	1	N/A	N/A	N/A	N/A
MED13	N/A	N/A	N/A	N/A	N/A	3.3	N/A	N/A	N/A	N/A	N/A	N/A	N/A	N/A	N/A	2.534	N/A	N/A	N/A	N/A
alpha catenin	N/A	-1.387	N/A	N/A	N/A	N/A	N/A	N/A	-2.213	N/A	N/A	N/A	N/A	N/A	N/A	-2.224	N/A	N/A	N/A	N/A
alitretinoin	N/A	N/A	N/A	2.346	N/A	-1.757	N/A	N/A	N/A	N/A	N/A	N/A	N/A	N/A	N/A	-1.706	N/A	N/A	N/A	N/A
PLA2G2A	N/A	N/A	N/A	2	N/A	-2.4	N/A	N/A	N/A	N/A	N/A	N/A	N/A	N/A	N/A	-1.406	N/A	N/A	N/A	N/A
IHH	N/A	-2.219	N/A	0.507	N/A	1.134	N/A	N/A	N/A	N/A	N/A	N/A	N/A	N/A	N/A	1.915	N/A	N/A	N/A	N/A
FGF1	N/A	-1.177	N/A	-1.757	N/A	N/A	-2.359	N/A	-0.471	N/A	N/A	N/A	N/A	N/A	N/A	N/A	N/A	N/A	N/A	N/A
WDR77	N/A	-1.364	-0.557	-1.758	-1.109	N/A	-0.415	N/A	-0.557	N/A	N/A	N/A	N/A	N/A	N/A	N/A	N/A	N/A	N/A	N/A
CCNC	N/A	N/A	N/A	N/A	N/A	-2.959	N/A	N/A	N/A	N/A	N/A	N/A	N/A	N/A	N/A	-2.8	N/A	N/A	N/A	N/A
ERK1/2	N/A	1.727	1.037	N/A	N/A	N/A	N/A	N/A	1.995	1	N/A	N/A	N/A	N/A	N/A	N/A	N/A	N/A	N/A	N/A
NTRK2	N/A	N/A	N/A	3.628	N/A	N/A	2.121	N/A	N/A	N/A	N/A	N/A	N/A	N/A	N/A	N/A	N/A	N/A	N/A	N/A
MED1	N/A	N/A	N/A	N/A	N/A	-3.132	N/A	N/A	N/A	N/A	N/A	N/A	N/A	N/A	N/A	-2.616	N/A	N/A	N/A	N/A
GW501516	N/A	N/A	N/A	N/A	N/A	-2.946	N/A	N/A	N/A	N/A	N/A	N/A	N/A	N/A	N/A	-2.778	N/A	N/A	N/A	N/A
PRKCD	N/A	2.184	N/A	N/A	N/A	N/A	N/A	N/A	1.99	N/A	N/A	N/A	N/A	N/A	N/A	1.528	N/A	N/A	N/A	N/A
GRIN2A	N/A	N/A	N/A	2.236	N/A	1.951	1.508	N/A	N/A	N/A	N/A	N/A	N/A	N/A	N/A	N/A	N/A	N/A	N/A	N/A
PPARA:RXRA Coactivator	N/A	N/A	N/A	1.352	N/A	-1.951	N/A	N/A	N/A	N/A	N/A	N/A	N/A	N/A	N/A	-2.386	N/A	N/A	N/A	N/A
EGR2	N/A	N/A	N/A	3.21	N/A	-0.213	2.252	N/A	N/A	N/A	N/A	N/A	N/A	N/A	N/A	N/A	N/A	N/A	N/A	N/A
BCL3	N/A	-0.503	N/A	-1.838	-0.195	-1.664	N/A	N/A	N/A	N/A	N/A	N/A	N/A	N/A	N/A	-1.474	N/A	N/A	N/A	N/A
hydroxyurea	N/A	1.664	N/A	N/A	N/A	N/A	N/A	N/A	1.996	1.996	N/A	N/A	N/A	N/A	N/A	N/A	N/A	N/A	N/A	N/A
BMP2	N/A	N/A	N/A	2.411	N/A	-1.461	N/A	N/A	N/A	N/A	N/A	N/A	N/A	N/A	N/A	1.77	N/A	N/A	N/A	N/A
SCARB1	N/A	-0.397	-1.732	N/A	-0.762	N/A	N/A	N/A	-1.732	N/A	N/A	N/A	N/A	N/A	N/A	1	N/A	N/A	N/A	N/A
STRA8	N/A	N/A	N/A	3.162	N/A	N/A	2.449	N/A	N/A	N/A	N/A	N/A	N/A	N/A	N/A	N/A	N/A	N/A	N/A	N/A
PROCR	N/A	0.942	N/A	N/A	1.551	N/A	N/A	1.551	N/A	1.551	N/A	N/A	N/A	N/A	N/A	N/A	N/A	N/A	N/A	N/A
SERPINA1	N/A	-1.982	N/A	-1.067	0.801	N/A	N/A	N/A	-1.732	N/A	N/A	N/A	N/A	N/A	N/A	N/A	N/A	N/A	N/A	N/A
FLCN	N/A	N/A	N/A	N/A	N/A	2.8	N/A	N/A	N/A	N/A	N/A	N/A	N/A	N/A	N/A	2.768	N/A	N/A	N/A	N/A
methimazole	N/A	N/A	N/A	-1.616	N/A	1.969	N/A	N/A	N/A	N/A	N/A	N/A	N/A	N/A	N/A	1.981	N/A	N/A	N/A	N/A
Fcgr3	N/A	1.951	1.406	N/A	1.103	N/A	N/A	N/A	N/A	1.103	N/A	N/A	N/A	N/A	N/A	N/A	N/A	N/A	N/A	N/A
SCAP	N/A	N/A	N/A	N/A	N/A	-2.955	N/A	N/A	N/A	N/A	N/A	N/A	N/A	N/A	N/A	-2.595	N/A	N/A	N/A	N/A
AGER	N/A	2.169	N/A	N/A	N/A	N/A	N/A	N/A	1.944	N/A	N/A	N/A	N/A	N/A	N/A	1.426	N/A	N/A	N/A	N/A
bisindolylmaleimide I	N/A	N/A	N/A	-3.257	N/A	2.219	N/A	N/A	N/A	N/A	N/A	N/A	N/A	N/A	N/A	-0.059	N/A	N/A	N/A	N/A
TBK1	-1.384	0.019	-0.208	0.163	-0.254	N/A	-0.747	-1.434	-0.021	-1.283	N/A	N/A	N/A	N/A	N/A	N/A	N/A	N/A	N/A	N/A
WNT5A	N/A	0.538	1.114	-2.113	1.535	N/A	-0.19	N/A	N/A	N/A	N/A	N/A	N/A	N/A	N/A	N/A	N/A	N/A	N/A	N/A
levodopa	N/A	N/A	N/A	2.773	N/A	-1.055	1.58	N/A	N/A	N/A	N/A	N/A	N/A	N/A	N/A	0.082	N/A	N/A	N/A	N/A
TREM1	N/A	-0.265	-0.728	N/A	-0.628	N/A	1.511	-0.277	-0.277	-0.728	N/A	N/A	N/A	N/A	N/A	N/A	N/A	N/A	N/A	1.067
NKX2-2-AS1	N/A	N/A	N/A	N/A	N/A	-2.646	N/A	N/A	N/A	N/A	N/A	N/A	N/A	N/A	N/A	-2.828	N/A	N/A	N/A	N/A
MSR1	N/A	1.732	N/A	1.732	1.997	N/A	N/A	N/A	N/A	N/A	N/A	N/A	N/A	N/A	N/A	N/A	N/A	N/A	N/A	N/A
pioglitazone	N/A	N/A	N/A	N/A	N/A	-2.122	N/A	N/A	-0.762	N/A	N/A	N/A	N/A	N/A	N/A	-2.575	N/A	N/A	N/A	N/A
miR-217-5p (and other miRNAs w/seed ACUGCAU)	N/A	N/A	N/A	-2.219	N/A	2.236	N/A	N/A	N/A	N/A	N/A	N/A	N/A	N/A	N/A	1	N/A	N/A	N/A	N/A
miR-30a-3p (and other miRNAs w/seed UUUCAGU)	N/A	N/A	N/A	-2.611	N/A	N/A	-2.828	N/A	N/A	N/A	N/A	N/A	N/A	N/A	N/A	N/A	N/A	N/A	N/A	N/A
kainic acid	N/A	1.987	1	2.446	N/A	N/A	N/A	N/A	N/A	N/A	N/A	N/A	N/A	N/A	N/A	N/A	N/A	N/A	N/A	N/A
LIF	N/A	2.046	N/A	1.906	N/A	0.8	N/A	N/A	N/A	N/A	N/A	N/A	N/A	N/A	N/A	0.681	N/A	N/A	N/A	N/A
LINC00941	N/A	N/A	N/A	N/A	N/A	2.803	N/A	N/A	N/A	N/A	N/A	N/A	N/A	N/A	N/A	2.619	N/A	N/A	N/A	N/A
RB1	N/A	-1.91	N/A	N/A	N/A	-2.53	-0.97	N/A	N/A	N/A	N/A	N/A	N/A	N/A	N/A	N/A	N/A	N/A	N/A	N/A
SIRT2	N/A	0.937	0.937	N/A	N/A	N/A	0.937	2	0.594	N/A	N/A	N/A	N/A	N/A	N/A	N/A	N/A	N/A	N/A	N/A
MAPK7	N/A	1.951	N/A	N/A	N/A	-2.607	N/A	N/A	N/A	N/A	N/A	N/A	N/A	N/A	N/A	-0.82	N/A	N/A	N/A	N/A
PIK3C3	N/A	N/A	N/A	N/A	N/A	-2.777	N/A	N/A	N/A	N/A	N/A	N/A	N/A	N/A	N/A	-2.595	N/A	N/A	N/A	N/A
lipoteichoic acid	N/A	1.951	N/A	1.945	1.474	N/A	N/A	N/A	N/A	N/A	N/A	N/A	N/A	N/A	N/A	N/A	N/A	N/A	N/A	N/A
PKM	N/A	0.725	N/A	N/A	N/A	-2.425	N/A	N/A	N/A	N/A	N/A	N/A	N/A	N/A	N/A	-2.219	N/A	N/A	N/A	N/A
ZNF217	N/A	N/A	N/A	-2.646	N/A	N/A	-2.714	N/A	N/A	N/A	N/A	N/A	N/A	N/A	N/A	N/A	N/A	N/A	N/A	N/A
CAMP	N/A	1.428	1.372	N/A	1.315	N/A	N/A	N/A	0.922	0.311	N/A	N/A	N/A	N/A	N/A	N/A	N/A	N/A	N/A	N/A
KAT6A	N/A	N/A	N/A	2.975	N/A	N/A	2.36	N/A	N/A	N/A	N/A	N/A	N/A	N/A	N/A	N/A	N/A	N/A	N/A	N/A
gemfibrozil	N/A	N/A	N/A	N/A	N/A	-2.531	N/A	N/A	N/A	N/A	N/A	N/A	N/A	N/A	N/A	-2.789	N/A	N/A	N/A	N/A
STK11	N/A	N/A	N/A	-1.107	N/A	N/A	-1.83	N/A	N/A	N/A	N/A	N/A	N/A	N/A	N/A	-2.375	N/A	N/A	N/A	N/A
CDK1	N/A	N/A	N/A	-1.982	N/A	N/A	-1.387	N/A	-1.941	N/A	N/A	N/A	N/A	N/A	N/A	N/A	N/A	N/A	N/A	N/A
Chrna7	N/A	-1.964	N/A	-1.969	N/A	0	N/A	N/A	N/A	N/A	N/A	N/A	N/A	N/A	N/A	-1.362	N/A	N/A	N/A	N/A
MALAT1	N/A	-2.23	N/A	-1.504	N/A	N/A	-1.555	N/A	N/A	N/A	N/A	N/A	N/A	N/A	N/A	N/A	N/A	N/A	N/A	N/A
testosterone	N/A	N/A	N/A	N/A	N/A	-2.395	N/A	N/A	N/A	N/A	N/A	N/A	N/A	N/A	N/A	-1.937	N/A	N/A	N/A	0.916
DNM1L	N/A	N/A	N/A	N/A	N/A	-2.621	N/A	N/A	N/A	N/A	N/A	N/A	N/A	N/A	N/A	-2.621	N/A	N/A	N/A	N/A
PRKCSH	N/A	2	N/A	2.53	N/A	N/A	0.707	N/A	N/A	N/A	N/A	N/A	N/A	N/A	N/A	N/A	N/A	N/A	N/A	N/A
N-nitro-L-arginine methyl ester	N/A	0.978	N/A	N/A	N/A	1.342	N/A	N/A	N/A	N/A	N/A	N/A	N/A	N/A	N/A	2.912	N/A	N/A	N/A	N/A
CL 316243	N/A	N/A	N/A	N/A	N/A	-2.966	N/A	N/A	N/A	N/A	N/A	N/A	N/A	N/A	N/A	-2.263	N/A	N/A	N/A	N/A
dimethyl n-oxalyl-glycine	N/A	N/A	N/A	N/A	N/A	-2.975	N/A	N/A	N/A	N/A	N/A	N/A	N/A	N/A	N/A	-2.219	N/A	N/A	N/A	N/A
NR0B1	N/A	N/A	N/A	-1.255	N/A	1.954	N/A	N/A	N/A	N/A	N/A	N/A	N/A	N/A	N/A	1.96	N/A	N/A	N/A	N/A
losartan potassium	N/A	-0.24	-0.692	N/A	-0.61	N/A	N/A	0.055	-1.118	0.055	N/A	N/A	N/A	N/A	N/A	-2.393	N/A	N/A	N/A	N/A
MLXIPL	N/A	N/A	N/A	N/A	N/A	-2.853	N/A	N/A	N/A	N/A	N/A	N/A	N/A	N/A	N/A	-2.274	N/A	N/A	N/A	N/A
MTOR	N/A	N/A	N/A	N/A	2.213	-2.227	N/A	N/A	N/A	N/A	N/A	N/A	N/A	N/A	N/A	-0.686	N/A	N/A	N/A	N/A
NLRX1	N/A	-2.115	N/A	N/A	-1.959	N/A	N/A	N/A	N/A	-1.029	N/A	N/A	N/A	N/A	N/A	N/A	N/A	N/A	N/A	N/A
elaidic acid	N/A	N/A	N/A	N/A	N/A	-2.646	N/A	N/A	N/A	N/A	N/A	N/A	N/A	N/A	N/A	-2.449	N/A	N/A	N/A	N/A
EFNA3	N/A	N/A	N/A	0	N/A	-2.646	N/A	N/A	N/A	N/A	N/A	N/A	N/A	N/A	N/A	-2.449	N/A	N/A	N/A	N/A
PRDM1	0	-1.576	-0.408	0.471	0.671	N/A	-0.143	-0.096	-0.108	-0.408	N/A	N/A	N/A	N/A	N/A	-1.195	N/A	N/A	N/A	N/A
streptozocin	N/A	1.929	N/A	2.118	N/A	-0.649	N/A	N/A	N/A	N/A	N/A	N/A	N/A	N/A	N/A	0.376	N/A	N/A	N/A	N/A
NGEF	N/A	-1	N/A	2.065	N/A	N/A	2	N/A	N/A	N/A	N/A	N/A	N/A	N/A	N/A	N/A	N/A	N/A	N/A	N/A
EFNA4	N/A	N/A	N/A	0	N/A	-2.63	N/A	N/A	N/A	N/A	N/A	N/A	N/A	N/A	N/A	-2.433	N/A	N/A	N/A	N/A
tacrolimus	N/A	N/A	-1.387	N/A	-0.314	N/A	N/A	-0.577	-1.387	-1.387	N/A	N/A	N/A	N/A	N/A	N/A	N/A	N/A	N/A	N/A
RNF20	N/A	N/A	N/A	2.714	N/A	N/A	2.333	N/A	N/A	N/A	N/A	N/A	N/A	N/A	N/A	N/A	N/A	N/A	N/A	N/A
FNIP1	N/A	N/A	N/A	-1.96	-1.982	N/A	-1.103	N/A	N/A	N/A	N/A	N/A	N/A	N/A	N/A	N/A	N/A	N/A	N/A	N/A
LEPR	N/A	-0.063	N/A	1.29	-1.982	0.478	N/A	N/A	N/A	N/A	N/A	N/A	N/A	N/A	N/A	1.219	N/A	N/A	N/A	N/A
mir-130 (includes others)	N/A	1.969	1.988	N/A	1.053	N/A	-0.012	N/A	N/A	N/A	N/A	N/A	N/A	N/A	N/A	N/A	N/A	N/A	N/A	N/A
SIX1	N/A	N/A	N/A	N/A	N/A	2.176	N/A	N/A	N/A	N/A	N/A	N/A	N/A	N/A	N/A	2.828	N/A	N/A	N/A	N/A
Y 27632	N/A	-1.667	N/A	N/A	N/A	N/A	-1.134	N/A	N/A	N/A	N/A	N/A	N/A	N/A	N/A	-2.202	N/A	N/A	N/A	N/A
neomycin	N/A	-2	N/A	-2	-1	N/A	N/A	N/A	N/A	N/A	N/A	N/A	N/A	N/A	N/A	N/A	N/A	N/A	N/A	N/A
fulvestrant	N/A	N/A	N/A	-2.281	N/A	N/A	-1.83	N/A	N/A	N/A	N/A	N/A	N/A	N/A	N/A	0.871	N/A	N/A	N/A	N/A
HTT	N/A	N/A	N/A	-1.352	N/A	1.121	-1.387	N/A	N/A	N/A	N/A	N/A	N/A	N/A	N/A	1.111	N/A	N/A	N/A	N/A
CXCL12	N/A	2.031	N/A	N/A	1.483	N/A	N/A	N/A	1.449	N/A	N/A	N/A	N/A	N/A	N/A	N/A	N/A	N/A	N/A	N/A
PKD1	N/A	N/A	N/A	1.651	N/A	-2	-1.311	N/A	N/A	N/A	N/A	N/A	N/A	N/A	N/A	N/A	N/A	N/A	N/A	N/A
deoxycholate	N/A	N/A	N/A	-2.739	N/A	2.219	N/A	N/A	N/A	N/A	N/A	N/A	N/A	N/A	N/A	N/A	N/A	N/A	N/A	N/A
SPRING1	N/A	N/A	N/A	N/A	N/A	-2.764	N/A	N/A	N/A	N/A	N/A	N/A	N/A	N/A	N/A	-2.191	N/A	N/A	N/A	N/A
lovastatin	N/A	1.154	N/A	3.197	N/A	N/A	N/A	N/A	0.603	N/A	N/A	N/A	N/A	N/A	N/A	N/A	N/A	N/A	N/A	N/A
norepinephrine	N/A	N/A	N/A	2.85	N/A	0.075	N/A	N/A	N/A	N/A	N/A	N/A	N/A	N/A	N/A	1.995	N/A	N/A	N/A	N/A
HDAC4	N/A	1.987	N/A	0.832	N/A	N/A	-0.098	N/A	N/A	N/A	N/A	N/A	N/A	N/A	N/A	2	N/A	N/A	N/A	N/A
RXRB	N/A	-2	N/A	-0.896	N/A	N/A	N/A	N/A	N/A	-2	N/A	N/A	N/A	N/A	N/A	N/A	N/A	N/A	N/A	N/A
KRAS	N/A	0.264	0.863	N/A	0.594	N/A	1.663	-0.239	0.551	0.134	N/A	N/A	N/A	N/A	N/A	0.577	N/A	N/A	N/A	N/A
FMO3	N/A	N/A	N/A	N/A	N/A	-2.646	N/A	N/A	N/A	N/A	N/A	N/A	N/A	N/A	N/A	-2.236	N/A	N/A	N/A	N/A
PRKCA	N/A	N/A	N/A	N/A	N/A	-2.425	N/A	N/A	1.808	N/A	N/A	N/A	N/A	N/A	N/A	-0.647	N/A	N/A	N/A	N/A
GW 4064	N/A	N/A	N/A	1.933	N/A	-0.955	1.519	N/A	N/A	N/A	N/A	N/A	N/A	N/A	N/A	-0.468	N/A	N/A	N/A	N/A
CYP1B1	N/A	-1	0	-1.414	0.378	N/A	N/A	0.447	-0.816	0.816	N/A	N/A	N/A	N/A	N/A	N/A	N/A	N/A	N/A	N/A
P2RY6	N/A	N/A	N/A	N/A	N/A	2.433	N/A	N/A	N/A	N/A	N/A	N/A	N/A	N/A	N/A	2.433	N/A	N/A	N/A	N/A
KDM8	N/A	N/A	N/A	N/A	N/A	-2.63	N/A	N/A	N/A	N/A	N/A	N/A	N/A	N/A	N/A	-2.236	N/A	N/A	N/A	N/A
SB-431542	N/A	N/A	N/A	N/A	-1.342	1.795	-0.729	N/A	N/A	N/A	N/A	N/A	N/A	N/A	N/A	-0.99	N/A	N/A	N/A	N/A
PKA	N/A	N/A	N/A	2.376	N/A	N/A	1.117	N/A	N/A	N/A	N/A	N/A	N/A	N/A	N/A	1.342	N/A	N/A	N/A	N/A
ITK	N/A	1.732	N/A	N/A	0.651	N/A	N/A	N/A	1.869	0.577	N/A	N/A	N/A	N/A	N/A	N/A	N/A	N/A	N/A	N/A
PF543	N/A	N/A	N/A	-2.828	N/A	N/A	N/A	N/A	N/A	N/A	N/A	N/A	N/A	N/A	N/A	-2	N/A	N/A	N/A	N/A
BAHCC1	N/A	N/A	N/A	-2.828	N/A	N/A	-2	N/A	N/A	N/A	N/A	N/A	N/A	N/A	N/A	N/A	N/A	N/A	N/A	N/A
mir-182	N/A	N/A	N/A	-2.587	N/A	N/A	-2.219	N/A	N/A	N/A	N/A	N/A	N/A	N/A	N/A	N/A	N/A	N/A	N/A	N/A
MAP2K1	N/A	1.698	N/A	N/A	N/A	N/A	0.513	N/A	1.02	1.573	N/A	N/A	N/A	N/A	N/A	N/A	N/A	N/A	N/A	N/A
LGALS3	N/A	1.876	N/A	N/A	N/A	-2.213	N/A	N/A	0.202	N/A	N/A	N/A	N/A	N/A	N/A	0.513	N/A	N/A	N/A	N/A
N-CoR	N/A	N/A	N/A	N/A	N/A	3.43	N/A	N/A	N/A	N/A	N/A	N/A	N/A	N/A	N/A	1.373	N/A	N/A	N/A	N/A
SERPINB7	N/A	N/A	N/A	N/A	N/A	-2.401	N/A	N/A	N/A	N/A	N/A	N/A	N/A	N/A	N/A	-2.401	N/A	N/A	N/A	N/A
PTN	N/A	N/A	N/A	2.155	N/A	-2.646	N/A	N/A	N/A	N/A	N/A	N/A	N/A	N/A	N/A	N/A	N/A	N/A	N/A	N/A
EPRS1	N/A	N/A	N/A	N/A	N/A	-2.646	N/A	N/A	N/A	N/A	N/A	N/A	N/A	N/A	N/A	-2.153	N/A	N/A	N/A	N/A
IL20	N/A	N/A	N/A	2.795	N/A	N/A	2	N/A	N/A	N/A	N/A	N/A	N/A	N/A	N/A	N/A	N/A	N/A	N/A	N/A
COL12A1	N/A	-0.447	-1.342	0	N/A	N/A	0	-1	-2	N/A	N/A	N/A	N/A	N/A	N/A	N/A	N/A	N/A	N/A	N/A
CLCF1	N/A	N/A	N/A	N/A	N/A	2.598	N/A	N/A	N/A	N/A	N/A	N/A	N/A	N/A	N/A	2.19	N/A	N/A	N/A	N/A
T3/TR/RXR	N/A	N/A	N/A	N/A	N/A	-2.596	N/A	N/A	N/A	N/A	N/A	N/A	N/A	N/A	N/A	-2.19	N/A	N/A	N/A	N/A
SPP1	N/A	N/A	N/A	N/A	N/A	N/A	N/A	N/A	2.2	N/A	N/A	N/A	N/A	N/A	N/A	2.585	N/A	N/A	N/A	N/A
MDM2	N/A	-0.218	N/A	0.987	N/A	N/A	2.425	N/A	N/A	N/A	N/A	N/A	N/A	N/A	N/A	1.154	N/A	N/A	N/A	N/A
AMPK	N/A	-1.558	N/A	N/A	N/A	0.589	N/A	N/A	-1.543	-1.091	N/A	N/A	N/A	N/A	N/A	0	N/A	N/A	N/A	N/A
docosahexaenoic acid	N/A	-2.192	N/A	N/A	-0.75	0.618	N/A	N/A	-1.103	N/A	N/A	N/A	N/A	N/A	N/A	-0.117	N/A	N/A	N/A	N/A
TSC1	N/A	N/A	N/A	1.695	N/A	0.707	1.244	N/A	N/A	N/A	N/A	N/A	N/A	N/A	N/A	-1.134	N/A	N/A	N/A	N/A
bucladesine	N/A	N/A	N/A	4.777	N/A	N/A	N/A	N/A	0	N/A	N/A	N/A	N/A	N/A	N/A	N/A	N/A	N/A	N/A	N/A
25-hydroxycholesterol	N/A	1.127	N/A	1.495	N/A	1	N/A	N/A	N/A	N/A	N/A	N/A	N/A	N/A	N/A	1.127	N/A	N/A	N/A	N/A
mibolerone	N/A	N/A	-0.594	N/A	N/A	-1.89	N/A	N/A	N/A	N/A	N/A	N/A	N/A	N/A	N/A	-2.236	N/A	N/A	N/A	N/A
ASXL2	N/A	N/A	N/A	N/A	N/A	-2.828	N/A	N/A	N/A	N/A	N/A	N/A	N/A	N/A	N/A	-1.89	N/A	N/A	N/A	N/A
ASXL1	N/A	N/A	N/A	N/A	N/A	2.828	N/A	N/A	N/A	N/A	N/A	N/A	N/A	N/A	N/A	1.89	N/A	N/A	N/A	N/A
TGFB2	N/A	N/A	N/A	N/A	N/A	2	N/A	N/A	N/A	N/A	N/A	N/A	N/A	N/A	N/A	1.51	N/A	N/A	N/A	1.192
RARG	N/A	N/A	N/A	0.202	N/A	2	1.495	N/A	N/A	N/A	N/A	N/A	N/A	N/A	N/A	1	N/A	N/A	N/A	N/A
ATP7B	N/A	N/A	N/A	N/A	N/A	-2.449	N/A	N/A	N/A	N/A	N/A	N/A	N/A	N/A	N/A	-2.236	N/A	N/A	N/A	N/A
CBFA2T3	N/A	N/A	N/A	-2.54	N/A	N/A	-2.132	N/A	N/A	N/A	N/A	N/A	N/A	N/A	N/A	N/A	N/A	N/A	N/A	N/A
LIPE	N/A	N/A	N/A	N/A	N/A	-2.534	N/A	N/A	N/A	N/A	N/A	N/A	N/A	N/A	N/A	-2.137	N/A	N/A	N/A	N/A
U73122	N/A	N/A	N/A	-2.449	N/A	N/A	-2.219	N/A	N/A	N/A	N/A	N/A	N/A	N/A	N/A	N/A	N/A	N/A	N/A	N/A
ING4	N/A	-1.951	N/A	-1.951	N/A	N/A	N/A	N/A	-0.762	N/A	N/A	N/A	N/A	N/A	N/A	N/A	N/A	N/A	N/A	N/A
TP53COR1	N/A	N/A	N/A	2.213	N/A	N/A	2.433	N/A	N/A	N/A	N/A	N/A	N/A	N/A	N/A	N/A	N/A	N/A	N/A	N/A
valproic acid	N/A	N/A	N/A	1.844	N/A	0.135	N/A	N/A	1	0.816	N/A	N/A	N/A	N/A	N/A	0.825	N/A	N/A	N/A	N/A
carbohydrate	N/A	N/A	N/A	N/A	N/A	-2.63	N/A	N/A	N/A	N/A	N/A	N/A	N/A	N/A	N/A	-1.982	N/A	N/A	N/A	N/A
TRAF3	N/A	0.704	1.276	N/A	0.825	N/A	N/A	N/A	1.734	-0.068	N/A	N/A	N/A	N/A	N/A	N/A	N/A	N/A	N/A	N/A
RET	N/A	N/A	N/A	1.484	1.165	N/A	N/A	N/A	N/A	N/A	N/A	N/A	N/A	N/A	N/A	1.951	N/A	N/A	N/A	N/A
FGF19	N/A	N/A	N/A	N/A	N/A	2.4	N/A	N/A	N/A	N/A	N/A	N/A	N/A	N/A	N/A	2.194	N/A	N/A	N/A	N/A
KCNJ2	N/A	N/A	N/A	4.583	N/A	N/A	N/A	N/A	N/A	N/A	N/A	N/A	N/A	N/A	N/A	N/A	N/A	N/A	N/A	N/A
ISL1	N/A	2.236	N/A	1.148	N/A	N/A	1.191	N/A	N/A	N/A	N/A	N/A	N/A	N/A	N/A	N/A	N/A	N/A	N/A	N/A
propylthiouracil	N/A	N/A	N/A	-1.891	N/A	N/A	-2.683	N/A	N/A	N/A	N/A	N/A	N/A	N/A	N/A	N/A	N/A	N/A	N/A	N/A
GSK3B	N/A	0.557	0.926	-0.893	-0.096	N/A	0.06	0.557	0.87	0.483	N/A	N/A	N/A	N/A	N/A	0.13	N/A	N/A	N/A	N/A
SIM1	N/A	N/A	N/A	4.562	N/A	N/A	N/A	N/A	N/A	N/A	N/A	N/A	N/A	N/A	N/A	N/A	N/A	N/A	N/A	N/A
RAB2A	N/A	N/A	N/A	N/A	N/A	-2.602	N/A	N/A	N/A	N/A	N/A	N/A	N/A	N/A	N/A	-1.949	N/A	N/A	N/A	N/A
PCK1	N/A	N/A	N/A	N/A	N/A	2.633	N/A	N/A	N/A	N/A	N/A	N/A	N/A	N/A	N/A	1.912	N/A	N/A	N/A	N/A
SGPP1	N/A	N/A	N/A	N/A	N/A	2.646	N/A	N/A	N/A	N/A	N/A	N/A	N/A	N/A	N/A	1.89	N/A	N/A	N/A	N/A
PDGF-BB	N/A	N/A	N/A	N/A	N/A	N/A	N/A	N/A	1.952	N/A	N/A	N/A	N/A	N/A	N/A	1.273	N/A	N/A	N/A	1.296
IL6R	N/A	N/A	N/A	N/A	N/A	N/A	N/A	N/A	2.152	N/A	N/A	N/A	N/A	N/A	N/A	2.362	N/A	N/A	N/A	N/A
HUWE1	N/A	N/A	N/A	N/A	N/A	-2.428	N/A	N/A	N/A	N/A	N/A	N/A	N/A	N/A	N/A	-2.076	N/A	N/A	N/A	N/A
clodronic acid	N/A	-0.687	N/A	N/A	-0.943	0.577	N/A	-1	0.447	N/A	N/A	N/A	N/A	N/A	N/A	-0.845	N/A	N/A	N/A	N/A
HGF	N/A	N/A	N/A	3.362	N/A	N/A	N/A	N/A	-1.117	N/A	N/A	N/A	N/A	N/A	N/A	N/A	N/A	N/A	N/A	N/A
TICAM2	N/A	0.879	0.815	1.967	N/A	N/A	N/A	N/A	0.815	N/A	N/A	N/A	N/A	N/A	N/A	N/A	N/A	N/A	N/A	N/A
l-asparaginase	N/A	N/A	N/A	-1.943	N/A	N/A	-2.53	N/A	N/A	N/A	N/A	N/A	N/A	N/A	N/A	N/A	N/A	N/A	N/A	N/A
PTGS2OS2	N/A	N/A	2.236	N/A	N/A	N/A	N/A	N/A	2.236	N/A	N/A	N/A	N/A	N/A	N/A	N/A	N/A	N/A	N/A	N/A
TINCR	N/A	N/A	N/A	N/A	N/A	-2.236	N/A	N/A	N/A	N/A	N/A	N/A	N/A	N/A	N/A	-2.236	N/A	N/A	N/A	N/A
PLA2G4D	N/A	N/A	N/A	N/A	N/A	-2.236	N/A	N/A	N/A	N/A	N/A	N/A	N/A	N/A	N/A	-2.236	N/A	N/A	N/A	N/A
PERM1	N/A	N/A	N/A	N/A	N/A	-2.236	N/A	N/A	N/A	N/A	N/A	N/A	N/A	N/A	N/A	-2.236	N/A	N/A	N/A	N/A
ARNT2	N/A	N/A	N/A	4.461	N/A	N/A	N/A	N/A	N/A	N/A	N/A	N/A	N/A	N/A	N/A	N/A	N/A	N/A	N/A	N/A
methapyrilene	N/A	N/A	N/A	-2.333	N/A	2.121	N/A	N/A	N/A	N/A	N/A	N/A	N/A	N/A	N/A	N/A	N/A	N/A	N/A	N/A
mir-124 (includes others)	N/A	N/A	N/A	-2.232	N/A	N/A	-2.219	N/A	N/A	N/A	N/A	N/A	N/A	N/A	N/A	N/A	N/A	N/A	N/A	N/A
IKZF3	N/A	-2	N/A	N/A	N/A	N/A	-2.449	N/A	N/A	N/A	N/A	N/A	N/A	N/A	N/A	N/A	N/A	N/A	N/A	N/A
ethidium	N/A	-2	N/A	-2.449	N/A	N/A	N/A	N/A	N/A	N/A	N/A	N/A	N/A	N/A	N/A	N/A	N/A	N/A	N/A	N/A
DYSF	N/A	N/A	N/A	N/A	N/A	2.449	N/A	N/A	N/A	N/A	N/A	N/A	N/A	N/A	N/A	2	N/A	N/A	N/A	N/A
IL11	N/A	-0.943	N/A	1.207	N/A	N/A	N/A	N/A	1.934	N/A	N/A	N/A	N/A	N/A	N/A	0.332	N/A	N/A	N/A	N/A
PKC	N/A	N/A	N/A	N/A	0.577	-2.229	N/A	N/A	N/A	N/A	N/A	N/A	N/A	N/A	N/A	-0.432	N/A	N/A	N/A	1.176
CCL3	N/A	2.2	N/A	2.213	N/A	N/A	N/A	N/A	N/A	N/A	N/A	N/A	N/A	N/A	N/A	N/A	N/A	N/A	N/A	N/A
MBOAT7	N/A	N/A	N/A	N/A	N/A	2.425	N/A	N/A	N/A	N/A	N/A	N/A	N/A	N/A	N/A	1.98	N/A	N/A	N/A	N/A
PCGEM1	N/A	N/A	N/A	N/A	N/A	-2.408	N/A	N/A	N/A	N/A	N/A	N/A	N/A	N/A	N/A	-1.982	N/A	N/A	N/A	N/A
DL-fructose	N/A	N/A	N/A	N/A	N/A	-2.216	N/A	N/A	N/A	N/A	N/A	N/A	N/A	N/A	N/A	-2.17	N/A	N/A	N/A	N/A
MPT0B291	N/A	N/A	N/A	-2.406	N/A	N/A	-1.972	N/A	N/A	N/A	N/A	N/A	N/A	N/A	N/A	N/A	N/A	N/A	N/A	N/A
FGFR4	N/A	N/A	N/A	N/A	N/A	-2.157	N/A	N/A	N/A	N/A	N/A	N/A	N/A	N/A	N/A	-2.213	N/A	N/A	N/A	N/A
leukotriene D4	N/A	1.951	N/A	2.416	N/A	N/A	N/A	N/A	N/A	N/A	N/A	N/A	N/A	N/A	N/A	N/A	N/A	N/A	N/A	N/A
Pam3-Cys	N/A	2.392	N/A	N/A	1.947	N/A	N/A	N/A	N/A	N/A	N/A	N/A	N/A	N/A	N/A	N/A	N/A	N/A	N/A	N/A
EIF6	N/A	N/A	N/A	N/A	N/A	-1.706	N/A	N/A	N/A	N/A	N/A	N/A	N/A	N/A	N/A	-2.63	N/A	N/A	N/A	N/A
CD28	N/A	1.128	N/A	N/A	1.335	N/A	N/A	N/A	0.654	1.195	N/A	N/A	N/A	N/A	N/A	N/A	N/A	N/A	N/A	N/A
PAX6	N/A	N/A	N/A	2.117	N/A	N/A	2.188	N/A	N/A	N/A	N/A	N/A	N/A	N/A	N/A	N/A	N/A	N/A	N/A	N/A
TAB1	N/A	-1.664	N/A	N/A	N/A	N/A	N/A	N/A	-1.633	-1	N/A	N/A	N/A	N/A	N/A	N/A	N/A	N/A	N/A	N/A
TBX3	N/A	N/A	N/A	3	N/A	N/A	1.289	N/A	N/A	N/A	N/A	N/A	N/A	N/A	N/A	N/A	N/A	N/A	N/A	N/A
beta-carotene	N/A	N/A	N/A	N/A	N/A	2.646	N/A	N/A	N/A	N/A	N/A	N/A	N/A	N/A	N/A	1.633	N/A	N/A	N/A	N/A
DSCAML1	N/A	N/A	N/A	2.828	N/A	N/A	1.414	N/A	N/A	N/A	N/A	N/A	N/A	N/A	N/A	N/A	N/A	N/A	N/A	N/A
CD248	N/A	N/A	N/A	N/A	N/A	-2.236	N/A	N/A	N/A	N/A	N/A	N/A	N/A	N/A	N/A	-2	N/A	N/A	N/A	N/A
4-(2-aminoethyl)benzenesulfonylfluoride	N/A	N/A	N/A	-2.236	N/A	N/A	-2	N/A	N/A	N/A	N/A	N/A	N/A	N/A	N/A	N/A	N/A	N/A	N/A	N/A
GATAD2B	N/A	N/A	N/A	2.236	N/A	N/A	2	N/A	N/A	N/A	N/A	N/A	N/A	N/A	N/A	N/A	N/A	N/A	N/A	N/A
vancomycin	N/A	0.447	0.447	N/A	1	N/A	N/A	1	1.342	N/A	N/A	N/A	N/A	N/A	N/A	N/A	N/A	N/A	N/A	N/A
PTPN1	N/A	-2	N/A	N/A	N/A	1.067	N/A	N/A	-1	N/A	N/A	N/A	N/A	N/A	N/A	0.152	N/A	N/A	N/A	N/A
IFNA17	N/A	2.219	N/A	N/A	N/A	N/A	2	N/A	N/A	N/A	N/A	N/A	N/A	N/A	N/A	N/A	N/A	N/A	N/A	N/A
SQSTM1	-0.218	0.29	0.57	0.009	0.57	N/A	0.249	0.87	0.57	0.87	N/A	N/A	N/A	N/A	N/A	N/A	N/A	N/A	N/A	N/A
oleoyl-estrone	N/A	N/A	N/A	N/A	N/A	2.224	N/A	N/A	N/A	N/A	N/A	N/A	N/A	N/A	N/A	1.987	N/A	N/A	N/A	N/A
IDR-1002	N/A	0.704	1.395	N/A	0.704	N/A	N/A	N/A	0.704	0.704	N/A	N/A	N/A	N/A	N/A	N/A	N/A	N/A	N/A	N/A
GAPDH	N/A	-1.715	-1.4	N/A	0	N/A	N/A	-1.091	N/A	N/A	N/A	N/A	N/A	N/A	N/A	N/A	N/A	N/A	N/A	N/A
NCOA3	N/A	N/A	N/A	N/A	N/A	-2.219	N/A	N/A	N/A	N/A	N/A	N/A	N/A	N/A	N/A	-1.982	N/A	N/A	N/A	N/A
GPR15LG	N/A	N/A	N/A	N/A	N/A	1.98	N/A	N/A	N/A	N/A	N/A	N/A	N/A	N/A	N/A	2.216	N/A	N/A	N/A	N/A
miR-218-5p (and other miRNAs w/seed UGUGCUU)	N/A	-1.982	N/A	-2.213	N/A	N/A	N/A	N/A	N/A	N/A	N/A	N/A	N/A	N/A	N/A	N/A	N/A	N/A	N/A	N/A
FAM83A	N/A	N/A	N/A	N/A	N/A	-2.207	N/A	N/A	N/A	N/A	N/A	N/A	N/A	N/A	N/A	-1.987	N/A	N/A	N/A	N/A
MAPK	N/A	N/A	N/A	N/A	N/A	N/A	2.219	N/A	N/A	1.969	N/A	N/A	N/A	N/A	N/A	N/A	N/A	N/A	N/A	N/A
acetaminophen	N/A	1.988	N/A	N/A	N/A	N/A	N/A	N/A	N/A	N/A	N/A	N/A	N/A	N/A	N/A	2.19	N/A	N/A	N/A	N/A
MLN120B	N/A	N/A	N/A	-1.977	N/A	N/A	N/A	N/A	N/A	N/A	N/A	N/A	N/A	N/A	N/A	-2.2	N/A	N/A	N/A	N/A
galactosylceramide-alpha	N/A	1.976	N/A	N/A	2.2	N/A	N/A	N/A	N/A	N/A	N/A	N/A	N/A	N/A	N/A	N/A	N/A	N/A	N/A	N/A
RPTOR	N/A	-1	N/A	N/A	1.067	-1.718	N/A	N/A	N/A	N/A	N/A	N/A	N/A	N/A	N/A	-0.391	N/A	N/A	N/A	N/A
101.10 peptide	N/A	-1.969	N/A	-2.207	N/A	N/A	N/A	N/A	N/A	N/A	N/A	N/A	N/A	N/A	N/A	N/A	N/A	N/A	N/A	N/A
PEBP1	N/A	N/A	N/A	N/A	N/A	-3.13	N/A	N/A	N/A	N/A	N/A	N/A	N/A	N/A	N/A	-1.044	N/A	N/A	N/A	N/A
CRX	N/A	N/A	N/A	2.2	N/A	N/A	1.96	N/A	N/A	N/A	N/A	N/A	N/A	N/A	N/A	N/A	N/A	N/A	N/A	N/A
Ap1	N/A	2.187	N/A	N/A	N/A	N/A	N/A	N/A	1.96	N/A	N/A	N/A	N/A	N/A	N/A	N/A	N/A	N/A	N/A	N/A
chrysotile asbestos	N/A	N/A	N/A	2.186	N/A	N/A	N/A	N/A	N/A	N/A	N/A	N/A	N/A	N/A	N/A	1.951	N/A	N/A	N/A	N/A
sucrose	N/A	N/A	N/A	N/A	N/A	-2.425	N/A	N/A	N/A	N/A	N/A	N/A	N/A	N/A	N/A	-1.698	N/A	N/A	N/A	N/A
EFEMP1	N/A	N/A	N/A	N/A	N/A	-2.121	N/A	N/A	N/A	N/A	N/A	N/A	N/A	N/A	N/A	-2	N/A	N/A	N/A	N/A
JNK	N/A	2.19	N/A	N/A	N/A	N/A	N/A	N/A	1.926	N/A	N/A	N/A	N/A	N/A	N/A	N/A	N/A	N/A	N/A	N/A
epicatechin	N/A	N/A	N/A	N/A	N/A	-2.111	N/A	N/A	N/A	N/A	N/A	N/A	N/A	N/A	N/A	-2	N/A	N/A	N/A	N/A
wortmannin	N/A	-0.196	N/A	N/A	-0.725	0.524	N/A	N/A	-1.593	N/A	N/A	N/A	N/A	N/A	N/A	1.072	N/A	N/A	N/A	N/A
PPAR	N/A	N/A	N/A	N/A	N/A	-2.4	N/A	N/A	N/A	N/A	N/A	N/A	N/A	N/A	N/A	-1.709	N/A	N/A	N/A	N/A
TRIM38	N/A	-0.648	0.49	N/A	-0.33	1.555	N/A	0.188	0.115	-0.635	N/A	N/A	N/A	N/A	N/A	0.122	N/A	N/A	N/A	N/A
GPER1	N/A	-1.131	N/A	0.58	N/A	N/A	N/A	N/A	-1.131	N/A	N/A	N/A	N/A	N/A	N/A	-1.24	N/A	N/A	N/A	N/A
BAPTA-AM	N/A	-1.709	N/A	-2.369	N/A	N/A	N/A	N/A	N/A	N/A	N/A	N/A	N/A	N/A	N/A	N/A	N/A	N/A	N/A	N/A
CTCF	N/A	-2	N/A	0.275	-1.134	N/A	-0.667	N/A	N/A	N/A	N/A	N/A	N/A	N/A	N/A	N/A	N/A	N/A	N/A	N/A
hemozoin	N/A	N/A	N/A	N/A	1.918	N/A	N/A	N/A	N/A	N/A	N/A	N/A	N/A	N/A	N/A	2.148	N/A	N/A	N/A	N/A
DNMT3B	N/A	N/A	N/A	-2.168	N/A	N/A	-1.897	N/A	N/A	N/A	N/A	N/A	N/A	N/A	N/A	N/A	N/A	N/A	N/A	N/A
CIDEC	N/A	N/A	N/A	-1.98	N/A	1	N/A	N/A	N/A	N/A	N/A	N/A	N/A	N/A	N/A	1.082	N/A	N/A	N/A	N/A
glucocorticoid	N/A	N/A	-1.969	0.077	0.571	0.153	N/A	N/A	-1	N/A	N/A	N/A	N/A	N/A	N/A	-0.277	N/A	N/A	N/A	N/A
SPHK1	N/A	1.972	0.747	N/A	N/A	N/A	N/A	N/A	0.565	0.747	N/A	N/A	N/A	N/A	N/A	N/A	N/A	N/A	N/A	N/A
cinnamaldehyde	N/A	N/A	N/A	N/A	N/A	-1.59	N/A	N/A	N/A	N/A	N/A	N/A	N/A	N/A	N/A	-2.438	N/A	N/A	N/A	N/A
mir-223	N/A	-1.308	0	N/A	-0.707	N/A	N/A	-0.447	0.758	-0.796	N/A	N/A	N/A	N/A	N/A	N/A	N/A	N/A	N/A	N/A
TP73	N/A	0.045	N/A	N/A	-1.085	N/A	N/A	N/A	-1.139	N/A	N/A	N/A	N/A	N/A	N/A	-1.317	N/A	N/A	N/A	0.418
TO-901317	N/A	N/A	N/A	N/A	N/A	-2.409	N/A	N/A	N/A	N/A	N/A	N/A	N/A	N/A	N/A	-1.593	N/A	N/A	N/A	N/A
COPA	N/A	-2	N/A	-2	N/A	N/A	N/A	N/A	N/A	N/A	N/A	N/A	N/A	N/A	N/A	N/A	N/A	N/A	N/A	N/A
GNAQ	N/A	2	N/A	2	N/A	N/A	N/A	N/A	N/A	N/A	N/A	N/A	N/A	N/A	N/A	N/A	N/A	N/A	N/A	N/A
asoprisnil	N/A	N/A	N/A	N/A	N/A	2	N/A	N/A	N/A	-2	N/A	N/A	N/A	N/A	N/A	N/A	N/A	N/A	N/A	N/A
CHCHD5	N/A	N/A	N/A	N/A	N/A	-2	N/A	N/A	N/A	N/A	N/A	N/A	N/A	N/A	N/A	-2	N/A	N/A	N/A	N/A
LAPTM5	N/A	-1	N/A	N/A	N/A	N/A	N/A	N/A	-2	N/A	N/A	N/A	N/A	N/A	N/A	-1	N/A	N/A	N/A	N/A
uridine	N/A	N/A	N/A	2	N/A	-2	N/A	N/A	N/A	N/A	N/A	N/A	N/A	N/A	N/A	N/A	N/A	N/A	N/A	N/A
THZ531	N/A	N/A	N/A	-4	N/A	N/A	N/A	N/A	N/A	N/A	N/A	N/A	N/A	N/A	N/A	N/A	N/A	N/A	N/A	N/A
SRD5A1	N/A	N/A	N/A	N/A	N/A	-2	N/A	N/A	N/A	N/A	N/A	N/A	N/A	N/A	N/A	-2	N/A	N/A	N/A	N/A
laminaran	N/A	2	N/A	N/A	2	N/A	N/A	N/A	N/A	N/A	N/A	N/A	N/A	N/A	N/A	N/A	N/A	N/A	N/A	N/A
sea cucumber body wall meal	N/A	N/A	N/A	N/A	N/A	2	N/A	N/A	N/A	N/A	N/A	N/A	N/A	N/A	N/A	2	N/A	N/A	N/A	N/A
diABZI STING agonist-3	N/A	N/A	2	N/A	N/A	N/A	N/A	N/A	2	N/A	N/A	N/A	N/A	N/A	N/A	N/A	N/A	N/A	N/A	N/A
EHHADH	N/A	N/A	N/A	N/A	N/A	2	N/A	N/A	N/A	N/A	N/A	N/A	N/A	N/A	N/A	2	N/A	N/A	N/A	N/A
HSD17B4	N/A	N/A	N/A	N/A	N/A	2	N/A	N/A	N/A	N/A	N/A	N/A	N/A	N/A	N/A	2	N/A	N/A	N/A	N/A
phospholipid	N/A	N/A	2	N/A	N/A	N/A	N/A	N/A	2	N/A	N/A	N/A	N/A	N/A	N/A	N/A	N/A	N/A	N/A	N/A
ADIPOR1	N/A	N/A	N/A	N/A	N/A	-2.985	N/A	N/A	N/A	N/A	N/A	N/A	N/A	N/A	N/A	-1.009	N/A	N/A	N/A	N/A
ezetimibe	N/A	N/A	N/A	-2	N/A	1.982	N/A	N/A	N/A	N/A	N/A	N/A	N/A	N/A	N/A	N/A	N/A	N/A	N/A	N/A
RPS6KB1	N/A	N/A	N/A	N/A	1.982	N/A	N/A	N/A	2	N/A	N/A	N/A	N/A	N/A	N/A	N/A	N/A	N/A	N/A	N/A
KDM4A	N/A	N/A	N/A	-1.981	N/A	N/A	N/A	N/A	N/A	-1.997	N/A	N/A	N/A	N/A	N/A	N/A	N/A	N/A	N/A	N/A
TCF7L2	N/A	N/A	N/A	3.967	N/A	N/A	N/A	N/A	N/A	N/A	N/A	N/A	N/A	N/A	N/A	N/A	N/A	N/A	N/A	N/A
HAPLN1	N/A	1.982	N/A	1.982	N/A	N/A	N/A	N/A	N/A	N/A	N/A	N/A	N/A	N/A	N/A	N/A	N/A	N/A	N/A	N/A
STK24	N/A	N/A	N/A	N/A	N/A	-1.981	N/A	N/A	N/A	N/A	N/A	N/A	N/A	N/A	N/A	-1.981	N/A	N/A	N/A	N/A
olitigaltin	N/A	-1.98	N/A	N/A	N/A	N/A	N/A	N/A	N/A	-1.982	N/A	N/A	N/A	N/A	N/A	N/A	N/A	N/A	N/A	N/A
resolvin E1	N/A	N/A	N/A	N/A	N/A	N/A	N/A	N/A	-1.98	N/A	N/A	N/A	N/A	N/A	N/A	-1.982	N/A	N/A	N/A	N/A
DIM-C-pPhOH-3-Cl-5-OCH3	N/A	N/A	N/A	N/A	N/A	-1.98	N/A	N/A	N/A	N/A	N/A	N/A	N/A	N/A	N/A	-1.981	N/A	N/A	N/A	N/A
NPR3	N/A	N/A	N/A	N/A	N/A	1.98	N/A	N/A	N/A	N/A	N/A	N/A	N/A	N/A	N/A	1.98	N/A	N/A	N/A	N/A
CASZ1	N/A	N/A	N/A	-1.929	N/A	1.067	-0.956	N/A	N/A	N/A	N/A	N/A	N/A	N/A	N/A	N/A	N/A	N/A	N/A	N/A
INSIG1	N/A	N/A	N/A	N/A	N/A	3.23	N/A	N/A	N/A	N/A	N/A	N/A	N/A	N/A	N/A	0.721	N/A	N/A	N/A	N/A
PSME3	N/A	N/A	N/A	N/A	N/A	-2	N/A	N/A	N/A	N/A	N/A	N/A	N/A	N/A	N/A	-1.951	N/A	N/A	N/A	N/A
EDN1	N/A	1.97	N/A	N/A	N/A	N/A	N/A	N/A	N/A	N/A	N/A	N/A	N/A	N/A	N/A	N/A	N/A	N/A	N/A	1.98
Am 580	N/A	N/A	N/A	1.948	N/A	N/A	N/A	N/A	N/A	N/A	N/A	N/A	N/A	N/A	N/A	2	N/A	N/A	N/A	N/A
MAK683	N/A	1.97	N/A	N/A	N/A	N/A	1.972	N/A	N/A	N/A	N/A	N/A	N/A	N/A	N/A	N/A	N/A	N/A	N/A	N/A
IFNA8	N/A	1.969	N/A	1.969	N/A	N/A	N/A	N/A	N/A	N/A	N/A	N/A	N/A	N/A	N/A	N/A	N/A	N/A	N/A	N/A
aphidicolin	N/A	1.982	N/A	N/A	N/A	N/A	N/A	N/A	N/A	1.953	N/A	N/A	N/A	N/A	N/A	N/A	N/A	N/A	N/A	N/A
RORC	N/A	N/A	N/A	N/A	N/A	1.969	N/A	N/A	N/A	N/A	N/A	N/A	N/A	N/A	N/A	1.964	N/A	N/A	N/A	N/A
IFNA16	N/A	1.964	N/A	1.964	N/A	N/A	N/A	N/A	N/A	N/A	N/A	N/A	N/A	N/A	N/A	N/A	N/A	N/A	N/A	N/A
IFNA5	N/A	1.964	N/A	1.964	N/A	N/A	N/A	N/A	N/A	N/A	N/A	N/A	N/A	N/A	N/A	N/A	N/A	N/A	N/A	N/A
IFNA14	N/A	1.964	N/A	1.964	N/A	N/A	N/A	N/A	N/A	N/A	N/A	N/A	N/A	N/A	N/A	N/A	N/A	N/A	N/A	N/A
IFNA21	N/A	1.964	N/A	1.964	N/A	N/A	N/A	N/A	N/A	N/A	N/A	N/A	N/A	N/A	N/A	N/A	N/A	N/A	N/A	N/A
IFNA10	N/A	1.964	N/A	1.964	N/A	N/A	N/A	N/A	N/A	N/A	N/A	N/A	N/A	N/A	N/A	N/A	N/A	N/A	N/A	N/A
IFNA6	N/A	1.964	N/A	1.964	N/A	N/A	N/A	N/A	N/A	N/A	N/A	N/A	N/A	N/A	N/A	N/A	N/A	N/A	N/A	N/A
IFNA7	N/A	1.964	N/A	1.964	N/A	N/A	N/A	N/A	N/A	N/A	N/A	N/A	N/A	N/A	N/A	N/A	N/A	N/A	N/A	N/A
VEGFB	N/A	N/A	N/A	N/A	N/A	-1.96	N/A	N/A	N/A	N/A	N/A	N/A	N/A	N/A	N/A	-1.96	N/A	N/A	N/A	N/A
atorvastatin	N/A	N/A	N/A	N/A	N/A	N/A	-1.94	N/A	N/A	N/A	N/A	N/A	N/A	N/A	N/A	-1.974	N/A	N/A	N/A	N/A
SRC (family)	N/A	1.945	N/A	N/A	1.967	N/A	N/A	N/A	N/A	N/A	N/A	N/A	N/A	N/A	N/A	N/A	N/A	N/A	N/A	N/A
rottlerin	N/A	N/A	N/A	N/A	-1.982	N/A	N/A	N/A	N/A	-1.927	N/A	N/A	N/A	N/A	N/A	N/A	N/A	N/A	N/A	N/A
HSPA5	N/A	N/A	N/A	N/A	N/A	-2.596	N/A	N/A	N/A	N/A	N/A	N/A	N/A	N/A	N/A	-1.312	N/A	N/A	N/A	N/A
FASLG	N/A	1.951	N/A	1.951	N/A	N/A	N/A	N/A	N/A	N/A	N/A	N/A	N/A	N/A	N/A	N/A	N/A	N/A	N/A	N/A
resolvin D1	N/A	-1.453	N/A	N/A	-1.361	N/A	N/A	-1.084	N/A	N/A	N/A	N/A	N/A	N/A	N/A	N/A	N/A	N/A	N/A	N/A
OXT	N/A	N/A	N/A	N/A	N/A	1.633	N/A	N/A	N/A	N/A	N/A	N/A	N/A	N/A	N/A	2.236	N/A	N/A	N/A	N/A
TLR6	N/A	1.934	N/A	1.934	N/A	N/A	N/A	N/A	N/A	N/A	N/A	N/A	N/A	N/A	N/A	N/A	N/A	N/A	N/A	N/A
leucine	N/A	N/A	N/A	N/A	N/A	-1.446	N/A	N/A	N/A	N/A	N/A	N/A	N/A	N/A	N/A	-2.415	N/A	N/A	N/A	N/A
estradiol-17beta-benzoate	N/A	N/A	N/A	2.436	N/A	N/A	1.421	N/A	N/A	N/A	N/A	N/A	N/A	N/A	N/A	N/A	N/A	N/A	N/A	N/A
GAB1	N/A	1.927	N/A	N/A	N/A	N/A	N/A	N/A	1.919	N/A	N/A	N/A	N/A	N/A	N/A	N/A	N/A	N/A	N/A	N/A
sirolimus	N/A	N/A	N/A	N/A	N/A	1.527	N/A	N/A	-2.063	N/A	N/A	N/A	N/A	N/A	N/A	0.247	N/A	N/A	N/A	N/A
SOX4	N/A	N/A	N/A	2.037	N/A	N/A	1.792	N/A	N/A	N/A	N/A	N/A	N/A	N/A	N/A	N/A	N/A	N/A	N/A	N/A
alpha-ketoglutaramate	N/A	-2.183	N/A	-1.641	N/A	N/A	N/A	N/A	N/A	N/A	N/A	N/A	N/A	N/A	N/A	N/A	N/A	N/A	N/A	N/A
BMP10	N/A	-0.066	-0.447	1.069	-0.378	N/A	-1.414	N/A	N/A	-0.447	N/A	N/A	N/A	N/A	N/A	0	N/A	N/A	N/A	N/A
entolimod	N/A	1.387	N/A	1.432	1	N/A	N/A	N/A	N/A	N/A	N/A	N/A	N/A	N/A	N/A	N/A	N/A	N/A	N/A	N/A
SALL4	N/A	2.236	N/A	0	1	N/A	0.577	N/A	N/A	N/A	N/A	N/A	N/A	N/A	N/A	N/A	N/A	N/A	N/A	N/A
SAMD8	N/A	N/A	N/A	N/A	N/A	-2.449	N/A	N/A	N/A	N/A	N/A	N/A	N/A	N/A	N/A	-1.342	N/A	N/A	N/A	N/A
MECP2	N/A	N/A	N/A	1.405	N/A	N/A	2.384	N/A	N/A	N/A	N/A	N/A	N/A	N/A	N/A	N/A	N/A	N/A	N/A	N/A
emodin	N/A	-1.981	N/A	N/A	-0.9	N/A	N/A	N/A	N/A	-0.9	N/A	N/A	N/A	N/A	N/A	N/A	N/A	N/A	N/A	N/A
cytochalasin D	N/A	-1.378	N/A	-2.4	N/A	N/A	N/A	N/A	N/A	N/A	N/A	N/A	N/A	N/A	N/A	N/A	N/A	N/A	N/A	N/A
nitrofurantoin	N/A	N/A	N/A	N/A	N/A	1.414	N/A	N/A	N/A	N/A	N/A	N/A	N/A	N/A	N/A	2.36	N/A	N/A	N/A	N/A
KDM1A	N/A	-0.762	N/A	-1.47	-0.277	N/A	0.322	N/A	N/A	-0.936	N/A	N/A	N/A	N/A	N/A	N/A	N/A	N/A	0	N/A
ZBTB7B	N/A	N/A	N/A	N/A	N/A	-1.537	N/A	N/A	N/A	N/A	N/A	N/A	N/A	N/A	N/A	-2.219	N/A	N/A	N/A	N/A
MEN1	N/A	N/A	N/A	-2.403	N/A	N/A	-1.347	N/A	N/A	N/A	N/A	N/A	N/A	N/A	N/A	N/A	N/A	N/A	N/A	N/A
EGFR	N/A	-1.316	N/A	N/A	-0.351	N/A	N/A	N/A	-1.236	-0.392	N/A	N/A	N/A	N/A	N/A	N/A	N/A	N/A	N/A	0.454
NOG	N/A	N/A	N/A	-1.765	N/A	N/A	-1.98	N/A	N/A	N/A	N/A	N/A	N/A	N/A	N/A	N/A	N/A	N/A	N/A	N/A
GLI2	N/A	N/A	N/A	N/A	N/A	-0.896	1.219	N/A	-1	N/A	N/A	N/A	N/A	N/A	N/A	0.625	N/A	N/A	N/A	N/A
CUL3	N/A	-0.152	N/A	N/A	N/A	-1.342	N/A	N/A	N/A	N/A	N/A	N/A	N/A	N/A	N/A	-2.236	N/A	N/A	N/A	N/A
BCR (complex)	N/A	1.508	N/A	N/A	1.067	N/A	N/A	N/A	1.154	N/A	N/A	N/A	N/A	N/A	N/A	N/A	N/A	N/A	N/A	N/A
SNAI1	N/A	N/A	N/A	-1.296	N/A	2.429	N/A	N/A	N/A	N/A	N/A	N/A	N/A	N/A	N/A	N/A	N/A	N/A	N/A	N/A
TARDBP	N/A	1.117	N/A	2.574	N/A	N/A	N/A	N/A	N/A	N/A	N/A	N/A	N/A	N/A	N/A	N/A	N/A	N/A	N/A	N/A
olanzapine	N/A	N/A	N/A	1.675	N/A	-2	N/A	N/A	N/A	N/A	N/A	N/A	N/A	N/A	N/A	N/A	N/A	N/A	N/A	N/A
RETN	N/A	N/A	N/A	N/A	N/A	-2.56	N/A	N/A	N/A	N/A	N/A	N/A	N/A	N/A	N/A	1.099	N/A	N/A	N/A	N/A
imipramine blue	N/A	N/A	N/A	-2.183	N/A	N/A	-1.471	N/A	N/A	N/A	N/A	N/A	N/A	N/A	N/A	N/A	N/A	N/A	N/A	N/A
CAVIN1	N/A	N/A	N/A	N/A	N/A	1.982	N/A	N/A	N/A	N/A	N/A	N/A	N/A	N/A	N/A	1.664	N/A	N/A	N/A	N/A
NR1H4	N/A	N/A	N/A	0.257	N/A	2.158	N/A	N/A	N/A	N/A	N/A	N/A	N/A	N/A	N/A	-1.229	N/A	N/A	N/A	N/A
trovafloxacin	N/A	2	N/A	N/A	N/A	N/A	N/A	N/A	N/A	N/A	N/A	N/A	N/A	N/A	N/A	1.633	N/A	N/A	N/A	N/A
aflatoxin B1	N/A	N/A	N/A	1.633	N/A	N/A	N/A	N/A	N/A	1	N/A	N/A	N/A	N/A	N/A	-1	N/A	N/A	N/A	N/A
sunitinib	N/A	0.555	N/A	N/A	-0.447	N/A	N/A	1	1.067	0.555	N/A	N/A	N/A	N/A	N/A	N/A	N/A	N/A	N/A	N/A
FBN1	N/A	2.236	N/A	N/A	N/A	N/A	1.387	N/A	N/A	N/A	N/A	N/A	N/A	N/A	N/A	N/A	N/A	N/A	N/A	N/A
NTRK1	N/A	N/A	N/A	-1.521	N/A	N/A	-2.101	N/A	N/A	N/A	N/A	N/A	N/A	N/A	N/A	N/A	N/A	N/A	N/A	N/A
INHBA	N/A	N/A	N/A	1.102	N/A	N/A	1.227	N/A	N/A	N/A	N/A	N/A	N/A	N/A	N/A	1.287	N/A	N/A	N/A	N/A
SP3	N/A	N/A	N/A	1.511	N/A	-0.581	0.873	N/A	N/A	N/A	N/A	N/A	N/A	N/A	N/A	0.651	N/A	N/A	N/A	N/A
FOXP1	N/A	N/A	N/A	-0.33	N/A	-0.528	-0.816	N/A	N/A	N/A	N/A	N/A	N/A	N/A	N/A	-1.941	N/A	N/A	N/A	N/A
USP22	N/A	0.216	0.243	N/A	-0.13	-0.017	N/A	-2	0.243	-0.762	N/A	N/A	N/A	N/A	N/A	N/A	N/A	N/A	N/A	N/A
NAMPT	N/A	N/A	N/A	N/A	N/A	-2.172	N/A	N/A	N/A	N/A	N/A	N/A	N/A	N/A	N/A	-1.434	N/A	N/A	N/A	N/A
THBS4	N/A	2.2	N/A	0	N/A	N/A	1.406	N/A	N/A	N/A	N/A	N/A	N/A	N/A	N/A	N/A	N/A	N/A	N/A	N/A
SIK1	N/A	N/A	N/A	N/A	N/A	2.222	N/A	N/A	N/A	N/A	N/A	N/A	N/A	N/A	N/A	1.36	N/A	N/A	N/A	N/A
fluocinolone acetonide	N/A	N/A	N/A	0	2.236	N/A	-1.342	N/A	N/A	N/A	N/A	N/A	N/A	N/A	N/A	N/A	N/A	N/A	N/A	N/A
ATP2B2	N/A	2.236	N/A	N/A	N/A	N/A	N/A	N/A	N/A	1.342	N/A	N/A	N/A	N/A	N/A	N/A	N/A	N/A	N/A	N/A
HOXA10	N/A	N/A	N/A	N/A	N/A	2.236	N/A	N/A	N/A	N/A	N/A	N/A	N/A	N/A	N/A	1.342	N/A	N/A	N/A	N/A
DHX9	N/A	1.924	N/A	0.835	N/A	N/A	N/A	N/A	0.817	N/A	N/A	N/A	N/A	N/A	N/A	N/A	N/A	N/A	N/A	N/A
GW9662	N/A	N/A	N/A	N/A	N/A	2.425	N/A	N/A	N/A	N/A	N/A	N/A	N/A	N/A	N/A	1.141	N/A	N/A	N/A	N/A
SUMO3	N/A	-2.213	N/A	-1.342	N/A	N/A	N/A	N/A	N/A	N/A	N/A	N/A	N/A	N/A	N/A	N/A	N/A	N/A	N/A	N/A
bexarotene	N/A	N/A	N/A	1.641	N/A	-1.912	N/A	N/A	N/A	N/A	N/A	N/A	N/A	N/A	N/A	N/A	N/A	N/A	N/A	N/A
heparin	N/A	N/A	N/A	0.665	N/A	-1.664	N/A	N/A	N/A	N/A	N/A	N/A	N/A	N/A	N/A	-1.213	N/A	N/A	N/A	N/A
NEDD9	N/A	N/A	N/A	-0.302	N/A	N/A	-2.236	N/A	N/A	N/A	N/A	N/A	N/A	N/A	N/A	1	N/A	N/A	N/A	N/A
KMT2A	N/A	N/A	N/A	N/A	0.283	N/A	3.253	N/A	N/A	N/A	N/A	N/A	N/A	N/A	N/A	N/A	N/A	N/A	N/A	N/A
TSH	N/A	1.987	N/A	N/A	N/A	-0.849	N/A	N/A	N/A	N/A	N/A	N/A	N/A	N/A	N/A	0.651	N/A	N/A	N/A	N/A
ELOVL5	N/A	N/A	N/A	N/A	N/A	2.465	N/A	N/A	N/A	N/A	N/A	N/A	N/A	N/A	N/A	1.01	N/A	N/A	N/A	N/A
ADAM17	N/A	N/A	N/A	1.992	N/A	N/A	N/A	N/A	N/A	N/A	N/A	N/A	N/A	N/A	N/A	1.481	N/A	N/A	N/A	N/A
IRF6	N/A	1.526	N/A	N/A	0.837	N/A	0.83	N/A	N/A	N/A	N/A	N/A	N/A	N/A	N/A	0.256	N/A	N/A	N/A	N/A
NFKB2	N/A	0.64	N/A	-0.158	0.64	N/A	N/A	N/A	0.555	1.455	N/A	N/A	N/A	N/A	N/A	N/A	N/A	N/A	N/A	N/A
let-7 (includes others)	N/A	N/A	N/A	N/A	N/A	N/A	-3.436	N/A	N/A	N/A	N/A	N/A	N/A	N/A	N/A	N/A	N/A	N/A	N/A	N/A
TRAF6	N/A	1.555	N/A	N/A	1.876	N/A	N/A	N/A	N/A	N/A	N/A	N/A	N/A	N/A	N/A	N/A	N/A	N/A	N/A	N/A
APOA1	N/A	-1.932	N/A	-1.499	N/A	N/A	N/A	N/A	N/A	N/A	N/A	N/A	N/A	N/A	N/A	N/A	N/A	N/A	N/A	N/A
aldesleukin	N/A	1.715	N/A	N/A	N/A	N/A	N/A	N/A	N/A	1.715	N/A	N/A	N/A	N/A	N/A	N/A	N/A	N/A	N/A	N/A
GPX1	N/A	-1.732	N/A	N/A	-1.698	N/A	N/A	N/A	N/A	N/A	N/A	N/A	N/A	N/A	N/A	N/A	N/A	N/A	N/A	N/A
simvastatin	N/A	-0.811	N/A	N/A	N/A	N/A	N/A	-0.28	0.098	-0.866	N/A	N/A	N/A	N/A	N/A	-1.365	N/A	N/A	N/A	N/A
REL	N/A	2.414	N/A	N/A	1	N/A	N/A	N/A	N/A	N/A	N/A	N/A	N/A	N/A	N/A	N/A	N/A	N/A	N/A	N/A
apigenin	N/A	-1.053	N/A	N/A	-1.697	N/A	N/A	N/A	N/A	-0.662	N/A	N/A	N/A	N/A	N/A	N/A	N/A	N/A	N/A	N/A
PCYT1A	N/A	N/A	N/A	1.408	N/A	N/A	2	N/A	N/A	N/A	N/A	N/A	N/A	N/A	N/A	N/A	N/A	N/A	N/A	N/A
HAVCR1	N/A	1.406	N/A	N/A	N/A	N/A	N/A	1	N/A	1	N/A	N/A	N/A	N/A	N/A	N/A	N/A	N/A	N/A	N/A
HSP70	N/A	1.146	N/A	N/A	N/A	-2	N/A	N/A	N/A	N/A	N/A	N/A	N/A	N/A	N/A	-0.244	N/A	N/A	N/A	N/A
NMDA receptor	N/A	N/A	N/A	1.387	N/A	N/A	2	N/A	N/A	N/A	N/A	N/A	N/A	N/A	N/A	N/A	N/A	N/A	N/A	N/A
EZH2	N/A	0.104	-0.218	-0.987	-0.218	N/A	-0.464	N/A	-1.118	-0.277	N/A	N/A	N/A	N/A	N/A	N/A	N/A	N/A	N/A	N/A
N-[(2Z)-3-(4,5-dihydro-1,3-thiazol-2-yl)-1,3-thiazolidin-2-yl idene]-5H dibenzo[a,d][7]annulen-5-amine	N/A	N/A	N/A	N/A	N/A	1.969	-0.765	N/A	N/A	N/A	N/A	N/A	N/A	N/A	N/A	0.651	N/A	N/A	N/A	N/A
obeticholic acid	N/A	N/A	N/A	-1.2	N/A	N/A	N/A	N/A	N/A	N/A	N/A	N/A	N/A	N/A	N/A	-2.183	N/A	N/A	N/A	N/A
mocetinostat	N/A	-0.937	N/A	1.177	N/A	N/A	1.264	N/A	N/A	N/A	N/A	N/A	N/A	N/A	N/A	N/A	N/A	N/A	N/A	N/A
PTGER2	N/A	N/A	N/A	2.867	N/A	N/A	N/A	N/A	N/A	N/A	N/A	N/A	N/A	N/A	N/A	0.506	N/A	N/A	N/A	N/A
FOXO3	N/A	-2.019	N/A	N/A	N/A	0.577	N/A	N/A	N/A	N/A	N/A	N/A	N/A	N/A	N/A	0.776	N/A	N/A	N/A	N/A
H89	N/A	N/A	N/A	-3.37	N/A	N/A	N/A	N/A	N/A	N/A	N/A	N/A	N/A	N/A	N/A	N/A	N/A	N/A	N/A	N/A
HMGB2	N/A	N/A	N/A	N/A	N/A	-2.195	N/A	N/A	N/A	N/A	N/A	N/A	N/A	N/A	N/A	-1.172	N/A	N/A	N/A	N/A
RAC1	N/A	-0.447	N/A	2.911	N/A	N/A	N/A	N/A	N/A	N/A	N/A	N/A	N/A	N/A	N/A	N/A	N/A	N/A	N/A	N/A
TMEM184B	N/A	N/A	N/A	-2	N/A	N/A	-1.342	N/A	N/A	N/A	N/A	N/A	N/A	N/A	N/A	N/A	N/A	N/A	N/A	N/A
ABHD5	N/A	N/A	N/A	N/A	N/A	-2	N/A	N/A	N/A	N/A	N/A	N/A	N/A	N/A	N/A	-1.342	N/A	N/A	N/A	N/A
ZC3H12A	N/A	-1.49	N/A	N/A	-1.109	-0.718	N/A	N/A	N/A	N/A	N/A	N/A	N/A	N/A	N/A	N/A	N/A	N/A	N/A	N/A
ADAM15	N/A	N/A	N/A	N/A	N/A	2.2	N/A	N/A	N/A	N/A	N/A	N/A	N/A	N/A	N/A	1.109	N/A	N/A	N/A	N/A
plicamycin	N/A	-1.961	N/A	N/A	N/A	N/A	N/A	N/A	N/A	N/A	N/A	N/A	N/A	N/A	N/A	-1.342	N/A	N/A	N/A	N/A
N-formyl-Met-Leu-Phe	N/A	1.532	0.882	N/A	N/A	N/A	N/A	0.882	N/A	N/A	N/A	N/A	N/A	N/A	N/A	N/A	N/A	N/A	N/A	N/A
PRMT5	N/A	N/A	N/A	N/A	N/A	1.316	N/A	N/A	N/A	N/A	N/A	N/A	N/A	N/A	N/A	1.974	N/A	N/A	N/A	N/A
EOMES	N/A	N/A	N/A	1.748	N/A	N/A	1.537	N/A	N/A	N/A	N/A	N/A	N/A	N/A	N/A	N/A	N/A	N/A	N/A	N/A
mevalonic acid	N/A	N/A	N/A	1.342	N/A	N/A	N/A	N/A	N/A	N/A	N/A	N/A	N/A	N/A	N/A	1.931	N/A	N/A	N/A	N/A
molybdenum disulfide	N/A	N/A	N/A	N/A	N/A	1.633	N/A	N/A	N/A	N/A	N/A	N/A	N/A	N/A	N/A	1.633	N/A	N/A	N/A	N/A
BLM	N/A	N/A	N/A	-2.236	N/A	N/A	-1	N/A	N/A	N/A	N/A	N/A	N/A	N/A	N/A	N/A	N/A	N/A	N/A	N/A
TG	N/A	N/A	N/A	N/A	N/A	-1.741	N/A	N/A	N/A	N/A	N/A	N/A	N/A	N/A	N/A	-1.491	N/A	N/A	N/A	N/A
MEX3A	N/A	N/A	N/A	-0.378	N/A	2.828	N/A	N/A	N/A	N/A	N/A	N/A	N/A	N/A	N/A	N/A	N/A	N/A	N/A	N/A
TRIM28	N/A	N/A	N/A	1.106	0.152	N/A	1.941	N/A	N/A	N/A	N/A	N/A	N/A	N/A	N/A	N/A	N/A	N/A	N/A	N/A
GSK2816126	N/A	-1.102	N/A	0.86	N/A	N/A	0.093	N/A	N/A	N/A	N/A	N/A	N/A	N/A	N/A	-1.114	N/A	N/A	N/A	N/A
IRS1	N/A	N/A	N/A	N/A	N/A	-1.699	N/A	N/A	N/A	N/A	N/A	N/A	N/A	N/A	N/A	-1.47	N/A	N/A	N/A	N/A
IL1R1	N/A	1.339	-0.083	N/A	0.479	N/A	N/A	-0.447	0.372	-0.447	N/A	N/A	N/A	N/A	N/A	N/A	N/A	N/A	N/A	N/A
OLFM4-RET	N/A	N/A	N/A	3.162	N/A	N/A	N/A	N/A	N/A	N/A	N/A	N/A	N/A	N/A	N/A	N/A	N/A	N/A	N/A	N/A
MKNK1	N/A	N/A	N/A	3.162	N/A	N/A	N/A	N/A	N/A	N/A	N/A	N/A	N/A	N/A	N/A	N/A	N/A	N/A	N/A	N/A
NR2F1	N/A	N/A	N/A	-0.588	N/A	1.387	N/A	N/A	N/A	N/A	N/A	N/A	N/A	N/A	N/A	1.172	N/A	N/A	N/A	N/A
CLIC4	N/A	N/A	N/A	N/A	N/A	N/A	-1.698	N/A	N/A	N/A	N/A	N/A	N/A	N/A	N/A	1.446	N/A	N/A	N/A	N/A
GCG	N/A	N/A	N/A	2.658	N/A	0	N/A	N/A	N/A	N/A	N/A	N/A	N/A	N/A	N/A	-0.483	N/A	N/A	N/A	N/A
luteolin	N/A	-2.411	N/A	N/A	-0.73	N/A	N/A	N/A	N/A	N/A	N/A	N/A	N/A	N/A	N/A	N/A	N/A	N/A	N/A	N/A
GUCY1B1	N/A	N/A	N/A	N/A	-2	N/A	N/A	N/A	N/A	N/A	N/A	N/A	N/A	N/A	N/A	-1.131	N/A	N/A	N/A	N/A
semaxinib	N/A	1.698	N/A	N/A	N/A	N/A	N/A	N/A	N/A	N/A	N/A	N/A	N/A	N/A	N/A	1.432	N/A	N/A	N/A	N/A
miR-204-5p (and other miRNAs w/seed UCCCUUU)	N/A	N/A	N/A	N/A	N/A	N/A	-3.113	N/A	N/A	N/A	N/A	N/A	N/A	N/A	N/A	N/A	N/A	N/A	N/A	N/A
MAPK8	N/A	N/A	0.849	N/A	0.684	N/A	N/A	N/A	1.316	-0.261	N/A	N/A	N/A	N/A	N/A	N/A	N/A	N/A	N/A	N/A
mir-34 (includes others)	N/A	N/A	N/A	N/A	N/A	N/A	-3.106	N/A	N/A	N/A	N/A	N/A	N/A	N/A	N/A	N/A	N/A	N/A	N/A	N/A
aspirin	N/A	-1.347	N/A	N/A	-1.177	N/A	N/A	N/A	N/A	-0.579	N/A	N/A	N/A	N/A	N/A	N/A	N/A	N/A	N/A	N/A
HCAR1	N/A	N/A	N/A	N/A	N/A	-2	N/A	N/A	N/A	N/A	N/A	N/A	N/A	N/A	N/A	-1.103	N/A	N/A	N/A	N/A
EPAS1	N/A	1.109	N/A	N/A	0.766	-0.815	N/A	N/A	N/A	0.277	N/A	N/A	N/A	N/A	N/A	0.135	N/A	N/A	N/A	N/A
BMAL1	N/A	N/A	N/A	N/A	N/A	-1.405	N/A	N/A	N/A	N/A	N/A	N/A	N/A	N/A	N/A	-1.691	N/A	N/A	N/A	N/A
PAX2	N/A	N/A	N/A	1.414	N/A	N/A	1.671	N/A	N/A	N/A	N/A	N/A	N/A	N/A	N/A	N/A	N/A	N/A	N/A	N/A
POU4F1	N/A	1.941	N/A	-0.067	N/A	N/A	1.074	N/A	N/A	N/A	N/A	N/A	N/A	N/A	N/A	N/A	N/A	N/A	N/A	N/A
metribolone	N/A	N/A	N/A	N/A	N/A	-3.067	N/A	N/A	N/A	N/A	N/A	N/A	N/A	N/A	N/A	N/A	N/A	N/A	N/A	N/A
HFE	N/A	N/A	-0.555	-1.357	0	N/A	N/A	N/A	N/A	N/A	N/A	N/A	N/A	N/A	N/A	-1.134	N/A	N/A	N/A	N/A
mir-19 (includes others)	N/A	N/A	N/A	N/A	N/A	1.994	N/A	N/A	N/A	N/A	N/A	N/A	N/A	N/A	N/A	1.047	N/A	N/A	N/A	N/A
CDX2	N/A	N/A	N/A	1.706	N/A	N/A	1.04	N/A	N/A	0.293	N/A	N/A	N/A	N/A	N/A	N/A	N/A	N/A	N/A	N/A
TNFRSF12A	N/A	N/A	N/A	2.2	N/A	N/A	0.068	N/A	N/A	N/A	N/A	N/A	N/A	N/A	N/A	-0.762	N/A	N/A	N/A	N/A
FOXO4	N/A	N/A	N/A	N/A	N/A	-1.134	N/A	N/A	N/A	N/A	N/A	N/A	N/A	N/A	N/A	-1.89	N/A	N/A	N/A	N/A
EPCAM	N/A	-1.98	N/A	-0.943	N/A	N/A	-0.097	N/A	N/A	N/A	N/A	N/A	N/A	N/A	N/A	N/A	N/A	N/A	N/A	N/A
tributyrin	N/A	1.067	N/A	1.942	N/A	N/A	N/A	N/A	N/A	N/A	N/A	N/A	N/A	N/A	N/A	N/A	N/A	N/A	N/A	N/A
KCNIP3	N/A	1	N/A	N/A	N/A	N/A	N/A	N/A	N/A	N/A	N/A	N/A	N/A	N/A	N/A	2	N/A	N/A	N/A	N/A
CD200R1	N/A	0	N/A	N/A	2	N/A	N/A	N/A	N/A	N/A	N/A	N/A	N/A	N/A	N/A	1	N/A	N/A	N/A	N/A
ZFP36L2	N/A	N/A	N/A	2	N/A	N/A	1	N/A	N/A	N/A	N/A	N/A	N/A	N/A	N/A	N/A	N/A	N/A	N/A	N/A
RABL6	N/A	N/A	N/A	3	N/A	N/A	N/A	N/A	N/A	N/A	N/A	N/A	N/A	N/A	N/A	N/A	N/A	N/A	N/A	N/A
lisinopril	N/A	1	N/A	N/A	N/A	N/A	N/A	1	N/A	1	N/A	N/A	N/A	N/A	N/A	N/A	N/A	N/A	N/A	N/A
NCOA1	N/A	N/A	N/A	-0.304	N/A	-1.98	N/A	N/A	N/A	N/A	N/A	N/A	N/A	N/A	N/A	0.714	N/A	N/A	N/A	N/A
arachidonic acid	N/A	N/A	N/A	N/A	N/A	1.061	N/A	N/A	N/A	N/A	N/A	N/A	N/A	N/A	N/A	1.935	N/A	N/A	N/A	N/A
taurocholic acid	N/A	1.387	1	0.457	N/A	N/A	N/A	N/A	N/A	N/A	N/A	N/A	N/A	N/A	N/A	0.152	N/A	N/A	N/A	N/A
rosuvastatin	N/A	N/A	N/A	N/A	N/A	-1.982	N/A	N/A	N/A	N/A	N/A	N/A	N/A	N/A	N/A	-1	N/A	N/A	N/A	N/A
mir-9 (includes others)	N/A	N/A	N/A	-1.016	N/A	N/A	-1.957	N/A	N/A	N/A	N/A	N/A	N/A	N/A	N/A	N/A	N/A	N/A	N/A	N/A
infliximab	N/A	N/A	N/A	N/A	N/A	N/A	-1.89	N/A	N/A	N/A	N/A	N/A	N/A	N/A	N/A	-1.067	N/A	N/A	N/A	N/A
IL17F	N/A	0.479	0.487	N/A	0.487	N/A	N/A	1.015	N/A	0.487	N/A	N/A	N/A	N/A	N/A	N/A	N/A	N/A	N/A	N/A
PITX2	N/A	N/A	N/A	0.802	N/A	N/A	0.92	N/A	N/A	N/A	N/A	N/A	N/A	N/A	N/A	-1.229	N/A	N/A	N/A	N/A
genistein	N/A	N/A	-1.671	N/A	-0.6	N/A	N/A	0.08	-0.275	N/A	N/A	N/A	N/A	N/A	N/A	-0.324	N/A	N/A	N/A	N/A
curcumin	N/A	N/A	N/A	N/A	N/A	N/A	N/A	N/A	N/A	N/A	N/A	N/A	N/A	N/A	N/A	-2.919	N/A	N/A	N/A	N/A
CYP19A1	N/A	0.575	-0.447	-0.71	0.128	-0.31	N/A	N/A	-0.447	0.128	N/A	N/A	N/A	N/A	N/A	0.166	N/A	N/A	N/A	N/A
GNAS	N/A	0.447	N/A	1.648	N/A	N/A	N/A	N/A	N/A	N/A	N/A	N/A	N/A	N/A	N/A	0.816	N/A	N/A	N/A	N/A
FOSL1	N/A	-0.751	N/A	N/A	-0.64	N/A	N/A	N/A	N/A	-0.277	N/A	N/A	N/A	N/A	N/A	1.24	N/A	N/A	N/A	N/A
SETDB1	N/A	-0.615	N/A	-0.861	N/A	N/A	-1.432	N/A	N/A	N/A	N/A	N/A	N/A	N/A	N/A	N/A	N/A	N/A	N/A	N/A
plerixafor	N/A	-1.131	N/A	-1.777	N/A	N/A	N/A	N/A	N/A	N/A	N/A	N/A	N/A	N/A	N/A	N/A	N/A	N/A	N/A	N/A
L-glutamic acid	N/A	1	N/A	0.756	N/A	N/A	1.145	N/A	N/A	N/A	N/A	N/A	N/A	N/A	N/A	N/A	N/A	N/A	N/A	N/A
acetate	N/A	N/A	N/A	2.891	N/A	N/A	N/A	N/A	N/A	N/A	N/A	N/A	N/A	N/A	N/A	N/A	N/A	N/A	N/A	N/A
3,5-dihydroxyphenylglycine	N/A	N/A	N/A	N/A	N/A	N/A	-2.887	N/A	N/A	N/A	N/A	N/A	N/A	N/A	N/A	N/A	N/A	N/A	N/A	N/A
FOXA1	N/A	N/A	N/A	-1.938	N/A	0.922	N/A	N/A	N/A	N/A	N/A	N/A	N/A	N/A	N/A	-0.022	N/A	N/A	N/A	N/A
birabresib	N/A	N/A	N/A	-1.134	N/A	N/A	-1.731	N/A	N/A	N/A	N/A	N/A	N/A	N/A	N/A	N/A	N/A	N/A	N/A	N/A
GRN	N/A	-1.769	N/A	N/A	N/A	N/A	N/A	N/A	N/A	N/A	N/A	N/A	N/A	N/A	N/A	-1.095	N/A	N/A	N/A	N/A
SMAD4	N/A	-1.043	N/A	0.994	N/A	N/A	N/A	N/A	-0.068	N/A	N/A	N/A	N/A	N/A	N/A	-0.754	N/A	N/A	N/A	N/A
CXCR2	N/A	N/A	N/A	-1.961	N/A	N/A	-0.882	N/A	N/A	N/A	N/A	N/A	N/A	N/A	N/A	N/A	N/A	N/A	N/A	N/A
ATG7	N/A	-0.637	N/A	N/A	N/A	-1.382	N/A	N/A	N/A	N/A	N/A	N/A	N/A	N/A	N/A	-0.822	N/A	N/A	N/A	N/A
TAF4	N/A	N/A	N/A	-1.107	N/A	0.128	0.943	N/A	N/A	N/A	N/A	N/A	N/A	N/A	N/A	-0.647	N/A	N/A	N/A	N/A
CHD4	N/A	N/A	N/A	-2.813	N/A	N/A	N/A	N/A	N/A	N/A	N/A	N/A	N/A	N/A	N/A	N/A	N/A	N/A	N/A	N/A
ID2	N/A	N/A	N/A	N/A	N/A	N/A	-1.98	N/A	0.833	N/A	N/A	N/A	N/A	N/A	N/A	N/A	N/A	N/A	N/A	N/A
C5AR1	N/A	0.831	N/A	N/A	N/A	N/A	N/A	N/A	N/A	N/A	N/A	N/A	N/A	N/A	N/A	1.98	N/A	N/A	N/A	N/A
Calcineurin (complex)	N/A	N/A	N/A	2.8	N/A	N/A	N/A	N/A	N/A	N/A	N/A	N/A	N/A	N/A	N/A	N/A	N/A	N/A	N/A	N/A
NEUROD1	N/A	N/A	N/A	2.784	N/A	N/A	N/A	N/A	N/A	N/A	N/A	N/A	N/A	N/A	N/A	N/A	N/A	N/A	N/A	N/A
OTX2	N/A	N/A	N/A	2.784	N/A	N/A	N/A	N/A	N/A	N/A	N/A	N/A	N/A	N/A	N/A	N/A	N/A	N/A	N/A	N/A
TFAP2A	N/A	N/A	N/A	N/A	N/A	-2.178	N/A	N/A	N/A	N/A	N/A	N/A	N/A	N/A	N/A	-0.603	N/A	N/A	N/A	N/A
GDF2	N/A	N/A	N/A	N/A	N/A	1.054	N/A	N/A	N/A	N/A	N/A	N/A	N/A	N/A	N/A	1.725	N/A	N/A	N/A	N/A
SFRP1	N/A	N/A	N/A	N/A	N/A	2.433	N/A	N/A	N/A	N/A	N/A	N/A	N/A	N/A	N/A	0.342	N/A	N/A	N/A	N/A
TCTN1	N/A	N/A	N/A	N/A	N/A	-1.134	N/A	N/A	N/A	N/A	N/A	N/A	N/A	N/A	N/A	-1.633	N/A	N/A	N/A	N/A
GATA1	N/A	N/A	N/A	2.762	N/A	N/A	N/A	N/A	N/A	N/A	N/A	N/A	N/A	N/A	N/A	N/A	N/A	N/A	N/A	N/A
SLC22A5	N/A	N/A	N/A	N/A	N/A	2	N/A	N/A	N/A	N/A	N/A	N/A	N/A	N/A	N/A	0.762	N/A	N/A	N/A	N/A
isobutylmethylxanthine	N/A	N/A	N/A	N/A	-0.447	-0.802	N/A	N/A	N/A	N/A	N/A	N/A	N/A	N/A	N/A	1.109	N/A	N/A	N/A	-0.404
MRTFB	N/A	N/A	N/A	N/A	N/A	N/A	N/A	N/A	N/A	N/A	N/A	N/A	N/A	N/A	N/A	0.547	N/A	N/A	N/A	2.213
4-hydroxytamoxifen	N/A	N/A	N/A	N/A	N/A	-1.354	N/A	N/A	N/A	N/A	N/A	N/A	N/A	N/A	N/A	-1.406	N/A	N/A	N/A	N/A
NfkB1-RelA	N/A	N/A	N/A	2.743	N/A	N/A	N/A	N/A	N/A	N/A	N/A	N/A	N/A	N/A	N/A	N/A	N/A	N/A	N/A	N/A
dihydrotestosterone	N/A	N/A	N/A	N/A	1.709	-0.696	N/A	N/A	N/A	N/A	N/A	N/A	N/A	N/A	N/A	-0.335	N/A	N/A	N/A	N/A
INHBB	N/A	N/A	N/A	-0.751	N/A	N/A	N/A	N/A	N/A	N/A	N/A	N/A	N/A	N/A	N/A	1.987	N/A	N/A	N/A	N/A
RGFP966	N/A	N/A	0	-0.396	N/A	N/A	1.335	N/A	N/A	N/A	N/A	N/A	N/A	N/A	N/A	1	N/A	N/A	N/A	N/A
SPRY2	N/A	N/A	N/A	N/A	N/A	N/A	-2.267	N/A	N/A	N/A	N/A	N/A	N/A	N/A	N/A	0.447	N/A	N/A	N/A	N/A
mycophenolic acid	N/A	0.762	N/A	1.947	N/A	N/A	N/A	N/A	N/A	N/A	N/A	N/A	N/A	N/A	N/A	N/A	N/A	N/A	N/A	N/A
FTO	N/A	N/A	N/A	N/A	N/A	N/A	2.708	N/A	N/A	N/A	N/A	N/A	N/A	N/A	N/A	N/A	N/A	N/A	N/A	N/A
SUPT16H	N/A	N/A	N/A	0	N/A	-1.342	N/A	N/A	N/A	N/A	N/A	N/A	N/A	N/A	N/A	-1.342	N/A	N/A	N/A	N/A
FKBP5	N/A	N/A	N/A	N/A	N/A	-1.342	N/A	N/A	N/A	N/A	N/A	N/A	N/A	N/A	N/A	1.342	N/A	N/A	N/A	N/A
STAU1	N/A	N/A	N/A	N/A	N/A	-1.342	N/A	N/A	N/A	N/A	N/A	N/A	N/A	N/A	N/A	-1.342	N/A	N/A	N/A	N/A
HDAC1	N/A	N/A	N/A	-0.523	N/A	0.851	N/A	N/A	-0.17	N/A	N/A	N/A	N/A	N/A	N/A	-1.118	N/A	N/A	N/A	N/A
LRP1	N/A	-2.114	N/A	0.547	N/A	N/A	N/A	N/A	N/A	N/A	N/A	N/A	N/A	N/A	N/A	N/A	N/A	N/A	N/A	N/A
mir-22 (includes others)	N/A	N/A	N/A	N/A	N/A	2.219	N/A	N/A	N/A	N/A	N/A	N/A	N/A	N/A	N/A	-0.433	N/A	N/A	N/A	N/A
Bmncr	N/A	N/A	N/A	N/A	N/A	1.999	N/A	N/A	N/A	N/A	N/A	N/A	N/A	N/A	N/A	-0.65	N/A	N/A	N/A	N/A
Eldr	N/A	N/A	N/A	2.646	N/A	N/A	N/A	N/A	N/A	N/A	N/A	N/A	N/A	N/A	N/A	N/A	N/A	N/A	N/A	N/A
CKAP2L	N/A	N/A	N/A	2.646	N/A	N/A	N/A	N/A	N/A	N/A	N/A	N/A	N/A	N/A	N/A	N/A	N/A	N/A	N/A	N/A
KDM5A	N/A	N/A	N/A	N/A	N/A	2.646	N/A	N/A	N/A	N/A	N/A	N/A	N/A	N/A	N/A	N/A	N/A	N/A	N/A	N/A
STK40	N/A	N/A	N/A	2.646	N/A	N/A	N/A	N/A	N/A	N/A	N/A	N/A	N/A	N/A	N/A	N/A	N/A	N/A	N/A	N/A
SARM1	N/A	-0.277	-1.181	N/A	N/A	N/A	N/A	N/A	-1.181	N/A	N/A	N/A	N/A	N/A	N/A	N/A	N/A	N/A	N/A	N/A
BMP6	N/A	N/A	N/A	N/A	N/A	N/A	0.67	N/A	N/A	N/A	N/A	N/A	N/A	N/A	N/A	1.969	N/A	N/A	N/A	N/A
IFT88	N/A	0.655	N/A	N/A	N/A	N/A	1.982	N/A	N/A	N/A	N/A	N/A	N/A	N/A	N/A	N/A	N/A	N/A	N/A	N/A
HSPB8	N/A	N/A	N/A	N/A	N/A	-1	N/A	N/A	N/A	N/A	N/A	N/A	N/A	N/A	N/A	-1.633	N/A	N/A	N/A	N/A
POMC	N/A	N/A	N/A	1.628	N/A	N/A	N/A	N/A	N/A	N/A	N/A	N/A	N/A	N/A	N/A	-1	N/A	N/A	N/A	N/A
NPY	N/A	N/A	N/A	1.555	1.067	N/A	N/A	N/A	N/A	N/A	N/A	N/A	N/A	N/A	N/A	N/A	N/A	N/A	N/A	N/A
TCF3	N/A	0.174	N/A	N/A	-0.186	N/A	N/A	N/A	1.13	1.13	N/A	N/A	N/A	N/A	N/A	N/A	N/A	N/A	N/A	N/A
HR	N/A	N/A	N/A	-0.469	N/A	1.964	-0.186	N/A	N/A	N/A	N/A	N/A	N/A	N/A	N/A	N/A	N/A	N/A	N/A	N/A
1,4-bis[2-(3,5-dichloropyridyloxy)]benzene	N/A	N/A	N/A	N/A	N/A	1.872	N/A	N/A	N/A	N/A	N/A	N/A	N/A	N/A	N/A	0.746	N/A	N/A	N/A	N/A
clozapine	N/A	N/A	N/A	2.608	N/A	N/A	N/A	N/A	N/A	N/A	N/A	N/A	N/A	N/A	N/A	N/A	N/A	N/A	N/A	N/A
dinoprost	N/A	N/A	N/A	N/A	N/A	0.655	N/A	N/A	N/A	N/A	N/A	N/A	N/A	N/A	N/A	1.951	N/A	N/A	N/A	N/A
FLT3LG	N/A	N/A	N/A	N/A	N/A	N/A	2.596	N/A	N/A	N/A	N/A	N/A	N/A	N/A	N/A	N/A	N/A	N/A	N/A	N/A
ESRRG	N/A	N/A	N/A	N/A	N/A	-2.012	N/A	N/A	N/A	N/A	N/A	N/A	N/A	N/A	N/A	-0.581	N/A	N/A	N/A	N/A
BCL2L1	N/A	N/A	N/A	1.134	N/A	N/A	0.447	N/A	1	N/A	N/A	N/A	N/A	N/A	N/A	N/A	N/A	N/A	N/A	N/A
mir-27 (includes others)	N/A	N/A	N/A	N/A	N/A	N/A	N/A	N/A	N/A	N/A	N/A	N/A	N/A	N/A	N/A	2.577	N/A	N/A	N/A	N/A
KAT2A	N/A	N/A	N/A	-2.138	N/A	0	-0.434	N/A	N/A	N/A	N/A	N/A	N/A	N/A	N/A	N/A	N/A	N/A	N/A	N/A
telmisartan	N/A	N/A	N/A	N/A	N/A	-1.091	N/A	N/A	N/A	N/A	N/A	N/A	N/A	N/A	N/A	-1.476	N/A	N/A	N/A	N/A
cephaloridine	N/A	N/A	N/A	N/A	N/A	N/A	2.563	N/A	N/A	N/A	N/A	N/A	N/A	N/A	N/A	N/A	N/A	N/A	N/A	N/A
MMP9	N/A	-0.843	N/A	0.514	-0.871	N/A	N/A	N/A	-0.068	N/A	N/A	N/A	N/A	N/A	N/A	-0.267	N/A	N/A	N/A	N/A
HRAS	N/A	1.506	N/A	N/A	N/A	-0.324	N/A	N/A	N/A	N/A	N/A	N/A	N/A	N/A	N/A	0.732	N/A	N/A	N/A	N/A
isoproterenol	N/A	N/A	N/A	N/A	N/A	-1.525	N/A	N/A	N/A	N/A	N/A	N/A	N/A	N/A	N/A	1.035	N/A	N/A	N/A	N/A
TFE3	N/A	N/A	N/A	N/A	N/A	-1.97	N/A	N/A	N/A	N/A	N/A	N/A	N/A	N/A	N/A	-0.588	N/A	N/A	N/A	N/A
NOTCH1	N/A	N/A	N/A	N/A	1.257	N/A	N/A	N/A	N/A	N/A	N/A	N/A	N/A	N/A	N/A	1.299	N/A	N/A	N/A	N/A
LMK-235	N/A	N/A	N/A	1.091	N/A	N/A	1.455	N/A	N/A	N/A	N/A	N/A	N/A	N/A	N/A	N/A	N/A	N/A	N/A	N/A
FABP5	N/A	-0.447	-0.447	-1	N/A	0.64	N/A	N/A	N/A	N/A	N/A	N/A	N/A	N/A	N/A	N/A	N/A	N/A	N/A	N/A
TIRAP	N/A	0.795	-0.862	N/A	N/A	N/A	N/A	N/A	-0.862	N/A	N/A	N/A	N/A	N/A	N/A	N/A	N/A	N/A	N/A	N/A
PDX1	N/A	N/A	N/A	2.061	N/A	N/A	N/A	N/A	N/A	N/A	N/A	N/A	N/A	N/A	N/A	0.447	N/A	N/A	N/A	N/A
BCL2	N/A	-0.152	N/A	2.353	N/A	N/A	N/A	N/A	N/A	N/A	N/A	N/A	N/A	N/A	N/A	N/A	N/A	N/A	N/A	N/A
DIO2	N/A	N/A	N/A	1.72	N/A	N/A	0.781	N/A	N/A	N/A	N/A	N/A	N/A	N/A	N/A	N/A	N/A	N/A	N/A	N/A
DTNBP1	N/A	N/A	N/A	0.99	N/A	N/A	1.51	N/A	N/A	N/A	N/A	N/A	N/A	N/A	N/A	N/A	N/A	N/A	N/A	N/A
PLIN5	N/A	N/A	N/A	N/A	N/A	1.961	N/A	N/A	N/A	N/A	N/A	N/A	N/A	N/A	N/A	0.534	N/A	N/A	N/A	N/A
tazemetostat	N/A	N/A	N/A	2.279	N/A	N/A	0.213	N/A	N/A	N/A	N/A	N/A	N/A	N/A	N/A	N/A	N/A	N/A	N/A	N/A
ZIC2	N/A	N/A	N/A	2.111	N/A	N/A	0.378	N/A	N/A	N/A	N/A	N/A	N/A	N/A	N/A	N/A	N/A	N/A	N/A	N/A
NCOR/LXR/RXR/oxysterol/9 cis RA	N/A	N/A	N/A	N/A	N/A	-2.449	N/A	N/A	N/A	N/A	N/A	N/A	N/A	N/A	N/A	N/A	N/A	N/A	N/A	N/A
5-O-mycolyl-beta-araf-(1->2)-5-O-mycolyl-alpha-araf-(1->1')-glycerol	N/A	2.449	N/A	N/A	N/A	N/A	N/A	N/A	N/A	N/A	N/A	N/A	N/A	N/A	N/A	N/A	N/A	N/A	N/A	N/A
GRIN1	N/A	N/A	N/A	-1.633	N/A	N/A	-0.816	N/A	N/A	N/A	N/A	N/A	N/A	N/A	N/A	N/A	N/A	N/A	N/A	N/A
pyridoxine	N/A	-2.449	N/A	N/A	N/A	N/A	N/A	N/A	N/A	N/A	N/A	N/A	N/A	N/A	N/A	N/A	N/A	N/A	N/A	N/A
ETV7	N/A	-2.449	N/A	N/A	N/A	N/A	N/A	N/A	N/A	N/A	N/A	N/A	N/A	N/A	N/A	N/A	N/A	N/A	N/A	N/A
tipiracil	N/A	-2.449	N/A	N/A	N/A	N/A	N/A	N/A	N/A	N/A	N/A	N/A	N/A	N/A	N/A	N/A	N/A	N/A	N/A	N/A
RUBCN	N/A	-2	N/A	0.447	N/A	N/A	N/A	N/A	N/A	N/A	N/A	N/A	N/A	N/A	N/A	N/A	N/A	N/A	N/A	N/A
LPIN1	N/A	N/A	N/A	N/A	N/A	-1.254	N/A	N/A	N/A	N/A	N/A	N/A	N/A	N/A	N/A	-1.188	N/A	N/A	N/A	N/A
TAF7L	N/A	N/A	N/A	N/A	N/A	N/A	2.433	N/A	N/A	N/A	N/A	N/A	N/A	N/A	N/A	N/A	N/A	N/A	N/A	N/A
cicaprost	N/A	N/A	N/A	2.433	N/A	N/A	N/A	N/A	N/A	N/A	N/A	N/A	N/A	N/A	N/A	N/A	N/A	N/A	N/A	N/A
HOXD10	N/A	N/A	N/A	2.433	N/A	N/A	N/A	N/A	N/A	N/A	N/A	N/A	N/A	N/A	N/A	N/A	N/A	N/A	N/A	N/A
NMN	N/A	-2.433	N/A	N/A	N/A	N/A	N/A	N/A	N/A	N/A	N/A	N/A	N/A	N/A	N/A	N/A	N/A	N/A	N/A	N/A
TXNIP	N/A	N/A	N/A	N/A	N/A	0.908	N/A	N/A	N/A	N/A	N/A	N/A	N/A	N/A	N/A	1.522	N/A	N/A	N/A	N/A
KLF2	N/A	N/A	N/A	N/A	N/A	N/A	N/A	N/A	-0.21	N/A	N/A	N/A	N/A	N/A	N/A	-2.219	N/A	N/A	N/A	N/A
miR-9-5p (and other miRNAs w/seed CUUUGGU)	N/A	N/A	N/A	N/A	N/A	2.414	N/A	N/A	N/A	N/A	N/A	N/A	N/A	N/A	N/A	N/A	N/A	N/A	N/A	N/A
RUNX2	N/A	N/A	N/A	1.118	N/A	N/A	N/A	N/A	N/A	N/A	N/A	N/A	N/A	N/A	N/A	1.295	N/A	N/A	N/A	N/A
glucosamine	N/A	N/A	N/A	N/A	N/A	-1	N/A	N/A	N/A	N/A	N/A	N/A	N/A	N/A	N/A	-1.41	N/A	N/A	N/A	N/A
miR-146a-5p (and other miRNAs w/seed GAGAACU)	N/A	-2.407	N/A	N/A	N/A	N/A	N/A	N/A	N/A	N/A	N/A	N/A	N/A	N/A	N/A	N/A	N/A	N/A	N/A	N/A
TRIB1	N/A	N/A	N/A	N/A	N/A	-0.988	N/A	N/A	N/A	N/A	N/A	N/A	N/A	N/A	N/A	-1.414	N/A	N/A	N/A	N/A
growth hormone	N/A	N/A	N/A	N/A	N/A	-1.299	N/A	N/A	N/A	N/A	N/A	N/A	N/A	N/A	N/A	-1.095	N/A	N/A	N/A	N/A
digoxin	N/A	-1.989	N/A	-0.403	N/A	N/A	N/A	N/A	N/A	N/A	N/A	N/A	N/A	N/A	N/A	N/A	N/A	N/A	N/A	N/A
ascorbic acid	N/A	N/A	N/A	0.67	N/A	N/A	N/A	N/A	N/A	N/A	N/A	N/A	N/A	N/A	N/A	-1.722	N/A	N/A	N/A	N/A
nelfinavir	N/A	1.982	N/A	N/A	N/A	0.254	N/A	N/A	N/A	N/A	N/A	N/A	N/A	N/A	N/A	0.152	N/A	N/A	N/A	N/A
chelerythrine	N/A	-1	N/A	-1.387	N/A	N/A	N/A	N/A	N/A	N/A	N/A	N/A	N/A	N/A	N/A	N/A	N/A	N/A	N/A	N/A
IDH1	N/A	N/A	N/A	1.387	N/A	-1	N/A	N/A	N/A	N/A	N/A	N/A	N/A	N/A	N/A	N/A	N/A	N/A	N/A	N/A
tetrodotoxin	N/A	N/A	N/A	-1	N/A	N/A	-1.387	N/A	N/A	N/A	N/A	N/A	N/A	N/A	N/A	N/A	N/A	N/A	N/A	N/A
mir-218 (includes others)	N/A	N/A	N/A	N/A	N/A	N/A	-2.38	N/A	N/A	N/A	N/A	N/A	N/A	N/A	N/A	N/A	N/A	N/A	N/A	N/A
FHL2	N/A	N/A	N/A	N/A	-0.218	N/A	1.09	N/A	N/A	N/A	N/A	N/A	N/A	N/A	N/A	1.067	N/A	N/A	N/A	N/A
chloroquine	N/A	-2.364	N/A	N/A	N/A	N/A	N/A	N/A	N/A	N/A	N/A	N/A	N/A	N/A	N/A	N/A	N/A	N/A	N/A	N/A
NGF	N/A	N/A	N/A	2.355	N/A	N/A	N/A	N/A	N/A	N/A	N/A	N/A	N/A	N/A	N/A	N/A	N/A	N/A	N/A	N/A
T-5224	N/A	N/A	N/A	-2.354	N/A	N/A	N/A	N/A	N/A	N/A	N/A	N/A	N/A	N/A	N/A	N/A	N/A	N/A	N/A	N/A
MEK	N/A	-0.682	N/A	N/A	0.42	N/A	N/A	-0.59	-0.171	-0.484	N/A	N/A	N/A	N/A	N/A	N/A	N/A	N/A	N/A	N/A
HOXA13	N/A	N/A	N/A	N/A	N/A	N/A	0.956	N/A	N/A	N/A	N/A	N/A	N/A	N/A	N/A	1.387	N/A	N/A	N/A	N/A
RBX1	N/A	N/A	1	N/A	1.342	N/A	N/A	N/A	N/A	N/A	N/A	N/A	N/A	N/A	N/A	N/A	N/A	N/A	N/A	N/A
SUZ12	N/A	N/A	N/A	1.342	N/A	N/A	1	N/A	N/A	N/A	N/A	N/A	N/A	N/A	N/A	N/A	N/A	N/A	N/A	N/A
pidnarulex	N/A	N/A	N/A	N/A	N/A	N/A	2.333	N/A	N/A	N/A	N/A	N/A	N/A	N/A	N/A	N/A	N/A	N/A	N/A	N/A
SIX2	N/A	N/A	N/A	2.333	N/A	N/A	N/A	N/A	N/A	N/A	N/A	N/A	N/A	N/A	N/A	N/A	N/A	N/A	N/A	N/A
1-(ethylthio)-4-(2-phenylethyl)-4H-spiro[benzo[h][1,2,4]triazolo[4,3-a]quinazoline-6,1'-cyclohexan]-5(7H)-one	N/A	N/A	N/A	2.333	N/A	N/A	N/A	N/A	N/A	N/A	N/A	N/A	N/A	N/A	N/A	N/A	N/A	N/A	N/A	N/A
TFAM	N/A	N/A	N/A	N/A	N/A	-2.333	N/A	N/A	N/A	N/A	N/A	N/A	N/A	N/A	N/A	N/A	N/A	N/A	N/A	N/A
chenodeoxycholic acid	N/A	N/A	N/A	0.139	N/A	-1.094	N/A	N/A	N/A	N/A	N/A	N/A	N/A	N/A	N/A	-1.091	N/A	N/A	N/A	N/A
lysophosphatidylcholine	N/A	1.949	N/A	N/A	N/A	0	N/A	N/A	N/A	N/A	N/A	N/A	N/A	N/A	N/A	0.371	N/A	N/A	N/A	N/A
Tetanospasmin	N/A	N/A	N/A	-1.067	N/A	N/A	-1.253	N/A	N/A	N/A	N/A	N/A	N/A	N/A	N/A	N/A	N/A	N/A	N/A	N/A
methamphetamine	N/A	0.808	N/A	1.507	N/A	N/A	N/A	N/A	N/A	N/A	N/A	N/A	N/A	N/A	N/A	N/A	N/A	N/A	N/A	N/A
levothyroxine	N/A	N/A	N/A	N/A	N/A	-0.865	N/A	N/A	N/A	N/A	N/A	N/A	N/A	N/A	N/A	-1.444	N/A	N/A	N/A	N/A
1-chloro-2,4-dinitrobenzene	N/A	N/A	N/A	N/A	N/A	-1.732	N/A	N/A	N/A	N/A	N/A	N/A	N/A	N/A	N/A	-0.577	N/A	N/A	N/A	N/A
ionomycin	N/A	0.475	N/A	N/A	1.491	N/A	N/A	N/A	0.339	N/A	N/A	N/A	N/A	N/A	N/A	N/A	N/A	N/A	N/A	N/A
DNMT1	N/A	N/A	N/A	-0.059	N/A	2	0.233	N/A	N/A	N/A	N/A	N/A	N/A	N/A	N/A	N/A	N/A	N/A	N/A	N/A
SOST	N/A	N/A	N/A	N/A	N/A	-1.292	N/A	N/A	N/A	N/A	N/A	N/A	N/A	N/A	N/A	-1	N/A	N/A	N/A	N/A
CXCR4	N/A	N/A	N/A	N/A	N/A	N/A	2.287	N/A	N/A	N/A	N/A	N/A	N/A	N/A	N/A	N/A	N/A	N/A	N/A	N/A
SERPINE1	N/A	N/A	N/A	N/A	N/A	N/A	N/A	N/A	N/A	N/A	N/A	N/A	N/A	N/A	N/A	2.283	N/A	N/A	N/A	N/A
geldanamycin	N/A	N/A	N/A	N/A	N/A	N/A	N/A	-2	N/A	-0.277	N/A	N/A	N/A	N/A	N/A	N/A	N/A	N/A	N/A	N/A
estradiol benzoate	N/A	N/A	N/A	N/A	N/A	0.958	N/A	N/A	N/A	N/A	N/A	N/A	N/A	N/A	N/A	1.308	N/A	N/A	N/A	N/A
hydrocortisone	N/A	-1.951	N/A	N/A	-0.313	N/A	N/A	N/A	N/A	N/A	N/A	N/A	N/A	N/A	N/A	N/A	N/A	N/A	N/A	N/A
fatty acid	N/A	N/A	N/A	N/A	N/A	-1.896	N/A	N/A	N/A	N/A	N/A	N/A	N/A	N/A	N/A	-0.367	N/A	N/A	N/A	N/A
ASCC3	N/A	N/A	-1.131	N/A	N/A	N/A	N/A	N/A	-1.131	N/A	N/A	N/A	N/A	N/A	N/A	N/A	N/A	N/A	N/A	N/A
OGT	N/A	-0.05	N/A	0.504	N/A	0.174	1.189	N/A	N/A	N/A	N/A	N/A	N/A	N/A	N/A	-0.33	N/A	N/A	N/A	N/A
PRDM2	N/A	N/A	N/A	-2	N/A	N/A	0.243	N/A	N/A	N/A	N/A	N/A	N/A	N/A	N/A	N/A	N/A	N/A	N/A	N/A
PPRC1	N/A	N/A	N/A	2.236	N/A	N/A	N/A	N/A	N/A	N/A	N/A	N/A	N/A	N/A	N/A	N/A	N/A	N/A	N/A	N/A
RAR/RXR/retinoic acid	N/A	N/A	N/A	N/A	N/A	N/A	2.236	N/A	N/A	N/A	N/A	N/A	N/A	N/A	N/A	N/A	N/A	N/A	N/A	N/A
SMTNL1	N/A	N/A	N/A	N/A	N/A	2.236	N/A	N/A	N/A	N/A	N/A	N/A	N/A	N/A	N/A	N/A	N/A	N/A	N/A	N/A
RAB7A	N/A	-2.236	N/A	N/A	N/A	N/A	N/A	N/A	N/A	N/A	N/A	N/A	N/A	N/A	N/A	N/A	N/A	N/A	N/A	N/A
2,4-dinitrophenol-ovalbumin conjugate	N/A	N/A	N/A	2.236	N/A	N/A	N/A	N/A	N/A	N/A	N/A	N/A	N/A	N/A	N/A	N/A	N/A	N/A	N/A	N/A
TLR7/8	N/A	N/A	N/A	2.236	N/A	N/A	N/A	N/A	N/A	N/A	N/A	N/A	N/A	N/A	N/A	N/A	N/A	N/A	N/A	N/A
3M-011	N/A	2.236	N/A	N/A	N/A	N/A	N/A	N/A	N/A	N/A	N/A	N/A	N/A	N/A	N/A	N/A	N/A	N/A	N/A	N/A
FKBP10	N/A	N/A	N/A	N/A	N/A	N/A	N/A	N/A	N/A	N/A	N/A	N/A	N/A	N/A	N/A	-2.236	N/A	N/A	N/A	N/A
IFNK	N/A	2.236	N/A	N/A	N/A	N/A	N/A	N/A	N/A	N/A	N/A	N/A	N/A	N/A	N/A	N/A	N/A	N/A	N/A	N/A
YAF2	N/A	N/A	N/A	-2.236	N/A	N/A	N/A	N/A	N/A	N/A	N/A	N/A	N/A	N/A	N/A	N/A	N/A	N/A	N/A	N/A
LINC02574	N/A	2.236	N/A	N/A	N/A	N/A	N/A	N/A	N/A	N/A	N/A	N/A	N/A	N/A	N/A	N/A	N/A	N/A	N/A	N/A
BCKDHA	N/A	N/A	N/A	N/A	N/A	-2.236	N/A	N/A	N/A	N/A	N/A	N/A	N/A	N/A	N/A	N/A	N/A	N/A	N/A	N/A
ARID2	N/A	N/A	N/A	N/A	N/A	N/A	-2.236	N/A	N/A	N/A	N/A	N/A	N/A	N/A	N/A	N/A	N/A	N/A	N/A	N/A
HMGXB4	N/A	2.236	N/A	N/A	N/A	N/A	N/A	N/A	N/A	N/A	N/A	N/A	N/A	N/A	N/A	N/A	N/A	N/A	N/A	N/A
CSF	N/A	N/A	N/A	N/A	N/A	-2.236	N/A	N/A	N/A	N/A	N/A	N/A	N/A	N/A	N/A	N/A	N/A	N/A	N/A	N/A
meds433	N/A	N/A	N/A	0	N/A	N/A	N/A	N/A	N/A	N/A	N/A	N/A	N/A	N/A	N/A	2.236	N/A	N/A	N/A	N/A
perchlorate	N/A	N/A	N/A	-2.236	N/A	N/A	N/A	N/A	N/A	N/A	N/A	N/A	N/A	N/A	N/A	N/A	N/A	N/A	N/A	N/A
sotorasib	N/A	N/A	N/A	N/A	N/A	-0.447	0.447	N/A	N/A	N/A	N/A	N/A	N/A	N/A	N/A	-1.342	N/A	N/A	N/A	N/A
RNF187	N/A	-2.236	N/A	N/A	N/A	N/A	N/A	N/A	N/A	N/A	N/A	N/A	N/A	N/A	N/A	N/A	N/A	N/A	N/A	N/A
thiostrepton	N/A	N/A	N/A	-2.236	N/A	N/A	N/A	N/A	N/A	N/A	N/A	N/A	N/A	N/A	N/A	N/A	N/A	N/A	N/A	N/A
INI-43	N/A	N/A	N/A	-2.236	N/A	N/A	N/A	N/A	N/A	N/A	N/A	N/A	N/A	N/A	N/A	N/A	N/A	N/A	N/A	N/A
prexasertib	N/A	2.236	N/A	N/A	N/A	N/A	N/A	N/A	N/A	N/A	N/A	N/A	N/A	N/A	N/A	N/A	N/A	N/A	N/A	N/A
ursodeoxycholic acid	N/A	N/A	N/A	2.236	N/A	N/A	N/A	N/A	N/A	N/A	N/A	N/A	N/A	N/A	N/A	N/A	N/A	N/A	N/A	N/A
ONECUT1	N/A	N/A	N/A	N/A	N/A	2.236	N/A	N/A	N/A	N/A	N/A	N/A	N/A	N/A	N/A	N/A	N/A	N/A	N/A	N/A
BMI1	N/A	N/A	N/A	-0.798	N/A	N/A	-1.437	N/A	N/A	N/A	N/A	N/A	N/A	N/A	N/A	N/A	N/A	N/A	N/A	N/A
miR-31-5p (and other miRNAs w/seed GGCAAGA)	N/A	N/A	N/A	-2.233	N/A	N/A	N/A	N/A	N/A	N/A	N/A	N/A	N/A	N/A	N/A	N/A	N/A	N/A	N/A	N/A
EIF2AK4	N/A	N/A	N/A	N/A	N/A	-2.227	N/A	N/A	N/A	N/A	N/A	N/A	N/A	N/A	N/A	N/A	N/A	N/A	N/A	N/A
TGFA	N/A	N/A	N/A	0.674	N/A	N/A	N/A	N/A	N/A	N/A	N/A	N/A	N/A	N/A	N/A	1.552	N/A	N/A	N/A	N/A
ATF4	N/A	2.226	N/A	N/A	N/A	N/A	N/A	N/A	N/A	N/A	N/A	N/A	N/A	N/A	N/A	N/A	N/A	N/A	N/A	N/A
vismodegib	N/A	-0.124	N/A	-2.098	N/A	N/A	N/A	N/A	N/A	N/A	N/A	N/A	N/A	N/A	N/A	N/A	N/A	N/A	N/A	N/A
NRG1	N/A	N/A	N/A	N/A	N/A	N/A	N/A	N/A	N/A	N/A	N/A	N/A	N/A	N/A	N/A	N/A	N/A	N/A	N/A	2.219
2,3 butanedione monoxime	N/A	N/A	N/A	2.219	N/A	N/A	N/A	N/A	N/A	N/A	N/A	N/A	N/A	N/A	N/A	N/A	N/A	N/A	N/A	N/A
TFRC	N/A	N/A	N/A	N/A	N/A	2.219	N/A	N/A	N/A	N/A	N/A	N/A	N/A	N/A	N/A	N/A	N/A	N/A	N/A	N/A
HPN	N/A	N/A	N/A	N/A	N/A	N/A	N/A	N/A	N/A	N/A	N/A	N/A	N/A	N/A	N/A	2.219	N/A	N/A	N/A	N/A
MGLL	N/A	N/A	N/A	N/A	N/A	N/A	N/A	N/A	N/A	N/A	N/A	N/A	N/A	N/A	N/A	2.219	N/A	N/A	N/A	N/A
GCR/glucocorticoid dimer	N/A	N/A	N/A	N/A	N/A	-2.219	N/A	N/A	N/A	N/A	N/A	N/A	N/A	N/A	N/A	N/A	N/A	N/A	N/A	N/A
AMBRA1	N/A	N/A	N/A	N/A	N/A	N/A	-2.219	N/A	N/A	N/A	N/A	N/A	N/A	N/A	N/A	N/A	N/A	N/A	N/A	N/A
C2CD5	N/A	N/A	N/A	N/A	N/A	N/A	N/A	N/A	N/A	N/A	N/A	N/A	N/A	N/A	N/A	-2.219	N/A	N/A	N/A	N/A
HMGN3	N/A	N/A	N/A	2.219	N/A	N/A	N/A	N/A	N/A	N/A	N/A	N/A	N/A	N/A	N/A	N/A	N/A	N/A	N/A	N/A
NPM1	N/A	N/A	N/A	N/A	1.109	N/A	N/A	N/A	N/A	1.109	N/A	N/A	N/A	N/A	N/A	N/A	N/A	N/A	N/A	N/A
CYP7A1	N/A	N/A	N/A	N/A	N/A	N/A	N/A	N/A	N/A	N/A	N/A	N/A	N/A	N/A	N/A	-2.216	N/A	N/A	N/A	N/A
SAMHD1	N/A	-2.216	N/A	N/A	N/A	N/A	N/A	N/A	N/A	N/A	N/A	N/A	N/A	N/A	N/A	N/A	N/A	N/A	N/A	N/A
MAPK11	N/A	N/A	N/A	2.216	N/A	N/A	N/A	N/A	N/A	N/A	N/A	N/A	N/A	N/A	N/A	N/A	N/A	N/A	N/A	N/A
SLC35D3	N/A	N/A	N/A	N/A	N/A	N/A	N/A	N/A	N/A	N/A	N/A	N/A	N/A	N/A	N/A	-2.213	N/A	N/A	N/A	N/A
N-methyl-D-aspartate	N/A	N/A	N/A	0.233	N/A	N/A	N/A	N/A	1.98	N/A	N/A	N/A	N/A	N/A	N/A	N/A	N/A	N/A	N/A	N/A
ZFP36	N/A	N/A	N/A	N/A	N/A	N/A	N/A	N/A	N/A	N/A	N/A	N/A	N/A	N/A	N/A	-2.213	N/A	N/A	N/A	N/A
maslinic acid	N/A	N/A	N/A	N/A	N/A	N/A	N/A	N/A	N/A	N/A	N/A	N/A	N/A	N/A	N/A	-2.213	N/A	N/A	N/A	N/A
LACTB	N/A	N/A	N/A	N/A	N/A	N/A	-2.213	N/A	N/A	N/A	N/A	N/A	N/A	N/A	N/A	N/A	N/A	N/A	N/A	N/A
SSTR2	N/A	-2.213	N/A	N/A	N/A	N/A	N/A	N/A	N/A	N/A	N/A	N/A	N/A	N/A	N/A	N/A	N/A	N/A	N/A	N/A
TLX3	N/A	N/A	N/A	2.213	N/A	N/A	N/A	N/A	N/A	N/A	N/A	N/A	N/A	N/A	N/A	N/A	N/A	N/A	N/A	N/A
ERN1	N/A	N/A	N/A	N/A	N/A	1	N/A	N/A	N/A	N/A	N/A	N/A	N/A	N/A	N/A	1.213	N/A	N/A	N/A	N/A
SRF	N/A	N/A	N/A	N/A	N/A	-1.344	N/A	N/A	N/A	N/A	N/A	N/A	N/A	N/A	N/A	-0.864	N/A	N/A	N/A	N/A
artepillin C	N/A	N/A	N/A	N/A	N/A	2.207	N/A	N/A	N/A	N/A	N/A	N/A	N/A	N/A	N/A	N/A	N/A	N/A	N/A	N/A
PPP1R13L	N/A	N/A	N/A	1.103	N/A	-1.103	N/A	N/A	N/A	N/A	N/A	N/A	N/A	N/A	N/A	N/A	N/A	N/A	N/A	N/A
HIC1	N/A	N/A	N/A	-0.164	N/A	N/A	-0.928	N/A	N/A	N/A	N/A	N/A	N/A	N/A	N/A	1.109	N/A	N/A	N/A	N/A
NRG4	N/A	N/A	N/A	N/A	N/A	2.201	N/A	N/A	N/A	N/A	N/A	N/A	N/A	N/A	N/A	N/A	N/A	N/A	N/A	N/A
KDM6A	N/A	1.131	N/A	N/A	N/A	N/A	0.308	N/A	N/A	N/A	N/A	N/A	N/A	N/A	N/A	-0.762	N/A	N/A	N/A	N/A
ssRNA40	N/A	2.2	N/A	N/A	N/A	N/A	N/A	N/A	N/A	N/A	N/A	N/A	N/A	N/A	N/A	N/A	N/A	N/A	N/A	N/A
propranolol	N/A	N/A	N/A	-2.2	N/A	N/A	N/A	N/A	N/A	N/A	N/A	N/A	N/A	N/A	N/A	N/A	N/A	N/A	N/A	N/A
CDC20	N/A	N/A	N/A	N/A	N/A	N/A	-2.2	N/A	N/A	N/A	N/A	N/A	N/A	N/A	N/A	N/A	N/A	N/A	N/A	N/A
UGCG	N/A	N/A	N/A	-2.2	N/A	N/A	N/A	N/A	N/A	N/A	N/A	N/A	N/A	N/A	N/A	N/A	N/A	N/A	N/A	N/A
CRTC2	N/A	N/A	N/A	2.2	N/A	N/A	N/A	N/A	N/A	N/A	N/A	N/A	N/A	N/A	N/A	N/A	N/A	N/A	N/A	N/A
deoxycorticosterone acetate/potassium chloride/sodium chloride	N/A	N/A	N/A	N/A	N/A	N/A	N/A	N/A	N/A	N/A	N/A	N/A	N/A	N/A	N/A	2.2	N/A	N/A	N/A	N/A
nicotinamide-beta-riboside	N/A	N/A	N/A	N/A	N/A	-2.2	N/A	N/A	N/A	N/A	N/A	N/A	N/A	N/A	N/A	N/A	N/A	N/A	N/A	N/A
FGF9	N/A	N/A	N/A	N/A	N/A	N/A	2.2	N/A	N/A	N/A	N/A	N/A	N/A	N/A	N/A	N/A	N/A	N/A	N/A	N/A
LPL	N/A	N/A	N/A	N/A	N/A	-1.982	N/A	N/A	N/A	N/A	N/A	N/A	N/A	N/A	N/A	-0.214	N/A	N/A	N/A	N/A
paricalcitol	N/A	N/A	N/A	N/A	N/A	N/A	N/A	N/A	N/A	N/A	N/A	N/A	N/A	N/A	N/A	-2.195	N/A	N/A	N/A	N/A
TNFSF13B	N/A	1.091	N/A	N/A	1.103	N/A	N/A	N/A	N/A	N/A	N/A	N/A	N/A	N/A	N/A	N/A	N/A	N/A	N/A	N/A
IL32	N/A	2.192	N/A	N/A	N/A	N/A	N/A	N/A	N/A	N/A	N/A	N/A	N/A	N/A	N/A	N/A	N/A	N/A	N/A	N/A
NAA10	N/A	N/A	N/A	N/A	N/A	2.191	N/A	N/A	N/A	N/A	N/A	N/A	N/A	N/A	N/A	N/A	N/A	N/A	N/A	N/A
ADA	N/A	N/A	N/A	N/A	N/A	N/A	N/A	N/A	N/A	N/A	N/A	N/A	N/A	N/A	N/A	-2.191	N/A	N/A	N/A	N/A
delta-9-tetrahydrocannabinol	N/A	N/A	N/A	N/A	N/A	N/A	-2.19	N/A	N/A	N/A	N/A	N/A	N/A	N/A	N/A	N/A	N/A	N/A	N/A	N/A
TEAD4	N/A	N/A	N/A	N/A	N/A	2.19	N/A	N/A	N/A	N/A	N/A	N/A	N/A	N/A	N/A	N/A	N/A	N/A	N/A	N/A
CD14	N/A	2.187	N/A	N/A	N/A	N/A	N/A	N/A	N/A	N/A	N/A	N/A	N/A	N/A	N/A	N/A	N/A	N/A	N/A	N/A
LDLR	N/A	-0.302	N/A	-1.471	0.281	N/A	N/A	N/A	N/A	N/A	N/A	N/A	N/A	N/A	N/A	0.13	N/A	N/A	N/A	N/A
mir-31 (includes others)	N/A	N/A	N/A	-2.184	N/A	N/A	N/A	N/A	N/A	N/A	N/A	N/A	N/A	N/A	N/A	N/A	N/A	N/A	N/A	N/A
tributyltin	N/A	N/A	N/A	-0.378	N/A	-1.23	0.128	N/A	N/A	N/A	N/A	N/A	N/A	N/A	N/A	0.447	N/A	N/A	N/A	N/A
arotinoid acid	N/A	N/A	N/A	2.183	N/A	N/A	N/A	N/A	N/A	N/A	N/A	N/A	N/A	N/A	N/A	N/A	N/A	N/A	N/A	N/A
TREM2	N/A	N/A	N/A	N/A	N/A	-2.183	N/A	N/A	N/A	N/A	N/A	N/A	N/A	N/A	N/A	N/A	N/A	N/A	N/A	N/A
miR-223-3p (miRNAs w/seed GUCAGUU)	N/A	N/A	N/A	-2.183	N/A	N/A	N/A	N/A	N/A	N/A	N/A	N/A	N/A	N/A	N/A	N/A	N/A	N/A	N/A	N/A
TSHZ3	N/A	N/A	N/A	-2.178	N/A	N/A	N/A	N/A	N/A	N/A	N/A	N/A	N/A	N/A	N/A	N/A	N/A	N/A	N/A	N/A
POSTN	N/A	N/A	N/A	2.178	N/A	N/A	N/A	N/A	N/A	N/A	N/A	N/A	N/A	N/A	N/A	N/A	N/A	N/A	N/A	N/A
deferoxamine	N/A	0.2	N/A	N/A	N/A	-1.414	N/A	N/A	N/A	N/A	N/A	N/A	N/A	N/A	N/A	-0.552	N/A	N/A	N/A	N/A
thioacetamide	N/A	N/A	N/A	N/A	N/A	N/A	N/A	N/A	N/A	N/A	N/A	N/A	N/A	N/A	N/A	2.165	N/A	N/A	N/A	N/A
SMAD6	N/A	N/A	N/A	-2.164	N/A	N/A	N/A	N/A	N/A	N/A	N/A	N/A	N/A	N/A	N/A	N/A	N/A	N/A	N/A	N/A
valsartan	N/A	N/A	N/A	N/A	N/A	N/A	N/A	N/A	N/A	N/A	N/A	N/A	N/A	N/A	N/A	-2.163	N/A	N/A	N/A	N/A
IFNL3	N/A	2.16	N/A	N/A	N/A	N/A	N/A	N/A	N/A	N/A	N/A	N/A	N/A	N/A	N/A	N/A	N/A	N/A	N/A	N/A
GHRL	N/A	N/A	N/A	N/A	N/A	-1.059	N/A	N/A	N/A	N/A	N/A	N/A	N/A	N/A	N/A	-1.1	N/A	N/A	N/A	N/A
eflornithine	N/A	N/A	N/A	-2.159	N/A	N/A	N/A	N/A	N/A	N/A	N/A	N/A	N/A	N/A	N/A	N/A	N/A	N/A	N/A	N/A
miR-143-3p (and other miRNAs w/seed GAGAUGA)	N/A	N/A	N/A	-2.152	N/A	N/A	N/A	N/A	N/A	N/A	N/A	N/A	N/A	N/A	N/A	N/A	N/A	N/A	N/A	N/A
LDHA	N/A	N/A	N/A	-0.194	N/A	1.951	N/A	N/A	N/A	N/A	N/A	N/A	N/A	N/A	N/A	N/A	N/A	N/A	N/A	N/A
arginine	N/A	N/A	N/A	2.144	N/A	N/A	N/A	N/A	N/A	N/A	N/A	N/A	N/A	N/A	N/A	N/A	N/A	N/A	N/A	N/A
SPRY1	N/A	N/A	N/A	-1.067	N/A	N/A	-1.067	N/A	N/A	N/A	N/A	N/A	N/A	N/A	N/A	N/A	N/A	N/A	N/A	N/A
sesaminol	N/A	N/A	N/A	N/A	N/A	1	N/A	N/A	N/A	N/A	N/A	N/A	N/A	N/A	N/A	1.134	N/A	N/A	N/A	N/A
P2RY14	N/A	N/A	N/A	1.134	N/A	N/A	1	N/A	N/A	N/A	N/A	N/A	N/A	N/A	N/A	N/A	N/A	N/A	N/A	N/A
ID3	N/A	N/A	N/A	N/A	-0.152	N/A	N/A	N/A	N/A	N/A	N/A	N/A	N/A	N/A	N/A	1.98	N/A	N/A	N/A	N/A
LRP5	N/A	-0.914	N/A	N/A	0.44	N/A	N/A	N/A	N/A	-0.762	N/A	N/A	N/A	N/A	N/A	N/A	N/A	N/A	N/A	N/A
ARID1A	N/A	N/A	N/A	0	N/A	N/A	1.036	N/A	N/A	N/A	N/A	N/A	N/A	N/A	N/A	N/A	N/A	N/A	N/A	1.067
IGF1R	N/A	N/A	N/A	N/A	N/A	-1.718	N/A	N/A	N/A	N/A	N/A	N/A	N/A	N/A	N/A	-0.384	N/A	N/A	N/A	N/A
okadaic acid	N/A	N/A	N/A	N/A	N/A	0.946	N/A	N/A	N/A	N/A	N/A	N/A	N/A	N/A	N/A	1.136	N/A	N/A	N/A	N/A
IL22	N/A	N/A	N/A	N/A	N/A	-0.52	N/A	N/A	N/A	N/A	N/A	N/A	N/A	N/A	N/A	1.561	N/A	N/A	N/A	N/A
INS	N/A	N/A	N/A	0.245	N/A	0.522	N/A	N/A	N/A	N/A	N/A	N/A	N/A	N/A	N/A	0.113	N/A	N/A	N/A	1.197
haloperidol	N/A	N/A	N/A	2.076	N/A	N/A	N/A	N/A	N/A	N/A	N/A	N/A	N/A	N/A	N/A	N/A	N/A	N/A	N/A	N/A
tetrachlorodibenzodioxin	N/A	N/A	N/A	-0.917	N/A	-0.846	N/A	N/A	N/A	N/A	N/A	N/A	N/A	N/A	N/A	-0.308	N/A	N/A	N/A	N/A
ZBTB20	N/A	N/A	N/A	0.335	N/A	-1.219	N/A	N/A	N/A	N/A	N/A	N/A	N/A	N/A	N/A	-0.509	N/A	N/A	N/A	N/A
brefeldin A	N/A	N/A	N/A	-1.348	N/A	N/A	N/A	N/A	N/A	N/A	N/A	N/A	N/A	N/A	N/A	-0.689	N/A	N/A	N/A	N/A
HDAC2	N/A	N/A	N/A	-0.393	N/A	-0.6	-0.419	N/A	0.621	N/A	N/A	N/A	N/A	N/A	N/A	N/A	N/A	N/A	N/A	N/A
SB 216763	N/A	N/A	N/A	0.8	N/A	-1.225	N/A	N/A	N/A	N/A	N/A	N/A	N/A	N/A	N/A	N/A	N/A	N/A	N/A	N/A
benzo(a)pyrene	N/A	N/A	N/A	-1.15	N/A	N/A	N/A	N/A	N/A	-0.866	N/A	N/A	N/A	N/A	N/A	N/A	N/A	N/A	N/A	N/A
TRIM71	N/A	N/A	N/A	-0.378	N/A	N/A	1.633	N/A	N/A	N/A	N/A	N/A	N/A	N/A	N/A	N/A	N/A	N/A	N/A	N/A
PEX5	N/A	N/A	N/A	N/A	N/A	N/A	N/A	N/A	N/A	N/A	N/A	N/A	N/A	N/A	N/A	2	N/A	N/A	N/A	N/A
SRGN	N/A	N/A	N/A	N/A	N/A	-2	N/A	N/A	N/A	N/A	N/A	N/A	N/A	N/A	N/A	N/A	N/A	N/A	N/A	N/A
RAX	N/A	N/A	N/A	N/A	N/A	N/A	2	N/A	N/A	N/A	N/A	N/A	N/A	N/A	N/A	N/A	N/A	N/A	N/A	N/A
SH42	N/A	N/A	N/A	N/A	N/A	N/A	2	N/A	N/A	N/A	N/A	N/A	N/A	N/A	N/A	N/A	N/A	N/A	N/A	N/A
ShK-223	N/A	0	N/A	N/A	1	N/A	N/A	N/A	N/A	1	N/A	N/A	N/A	N/A	N/A	N/A	N/A	N/A	N/A	N/A
PARP2	N/A	N/A	N/A	N/A	N/A	N/A	N/A	N/A	2	N/A	N/A	N/A	N/A	N/A	N/A	N/A	N/A	N/A	N/A	N/A
hyodeoxycholic acid	N/A	N/A	N/A	N/A	N/A	-2	N/A	N/A	N/A	N/A	N/A	N/A	N/A	N/A	N/A	N/A	N/A	N/A	N/A	N/A
bicuculline/dalfampridine	N/A	N/A	N/A	2	N/A	N/A	N/A	N/A	N/A	N/A	N/A	N/A	N/A	N/A	N/A	N/A	N/A	N/A	N/A	N/A
zalcitabine	N/A	N/A	N/A	-1	N/A	N/A	-1	N/A	N/A	N/A	N/A	N/A	N/A	N/A	N/A	N/A	N/A	N/A	N/A	N/A
PIAS4	N/A	N/A	N/A	-2	N/A	N/A	N/A	N/A	N/A	N/A	N/A	N/A	N/A	N/A	N/A	N/A	N/A	N/A	N/A	N/A
bromobenzene	N/A	N/A	N/A	2	N/A	N/A	N/A	N/A	N/A	N/A	N/A	N/A	N/A	N/A	N/A	N/A	N/A	N/A	N/A	N/A
Ifna1/Ifna1l1	N/A	2	N/A	N/A	N/A	N/A	N/A	N/A	N/A	N/A	N/A	N/A	N/A	N/A	N/A	N/A	N/A	N/A	N/A	N/A
VSIR	N/A	N/A	N/A	N/A	N/A	-2	N/A	N/A	N/A	N/A	N/A	N/A	N/A	N/A	N/A	N/A	N/A	N/A	N/A	N/A
TNNI3	N/A	N/A	N/A	N/A	N/A	N/A	N/A	N/A	2	N/A	N/A	N/A	N/A	N/A	N/A	N/A	N/A	N/A	N/A	N/A
Ces2a	N/A	N/A	N/A	N/A	N/A	2	N/A	N/A	N/A	N/A	N/A	N/A	N/A	N/A	N/A	N/A	N/A	N/A	N/A	N/A
triamterene	N/A	N/A	N/A	N/A	N/A	N/A	N/A	N/A	N/A	N/A	N/A	N/A	N/A	N/A	N/A	2	N/A	N/A	N/A	N/A
RPS6KB2	N/A	N/A	N/A	2	N/A	N/A	N/A	N/A	N/A	N/A	N/A	N/A	N/A	N/A	N/A	N/A	N/A	N/A	N/A	N/A
ACAT1	N/A	N/A	N/A	N/A	N/A	-2	N/A	N/A	N/A	N/A	N/A	N/A	N/A	N/A	N/A	N/A	N/A	N/A	N/A	N/A
taxifolin	N/A	N/A	N/A	-2	N/A	N/A	N/A	N/A	N/A	N/A	N/A	N/A	N/A	N/A	N/A	N/A	N/A	N/A	N/A	N/A
GSTO1	N/A	-2	N/A	N/A	N/A	N/A	N/A	N/A	N/A	N/A	N/A	N/A	N/A	N/A	N/A	N/A	N/A	N/A	N/A	N/A
filgotinib	N/A	N/A	N/A	-2	N/A	N/A	N/A	N/A	N/A	N/A	N/A	N/A	N/A	N/A	N/A	N/A	N/A	N/A	N/A	N/A
CHRNA9	N/A	N/A	N/A	N/A	N/A	N/A	-2	N/A	N/A	N/A	N/A	N/A	N/A	N/A	N/A	N/A	N/A	N/A	N/A	N/A
icilin	N/A	-2	N/A	N/A	N/A	N/A	N/A	N/A	N/A	N/A	N/A	N/A	N/A	N/A	N/A	N/A	N/A	N/A	N/A	N/A
MEIS2	N/A	N/A	N/A	N/A	N/A	N/A	2	N/A	N/A	N/A	N/A	N/A	N/A	N/A	N/A	N/A	N/A	N/A	N/A	N/A
poly(dG-dC)	N/A	2	N/A	N/A	N/A	N/A	N/A	N/A	N/A	N/A	N/A	N/A	N/A	N/A	N/A	N/A	N/A	N/A	N/A	N/A
CD300LF	N/A	N/A	N/A	N/A	N/A	N/A	N/A	N/A	N/A	N/A	N/A	N/A	N/A	N/A	N/A	-2	N/A	N/A	N/A	N/A
NRG (family)	N/A	N/A	N/A	N/A	N/A	-2	N/A	N/A	N/A	N/A	N/A	N/A	N/A	N/A	N/A	N/A	N/A	N/A	N/A	N/A
SOX2/OCT4/NANOG	N/A	N/A	N/A	-2	N/A	N/A	N/A	N/A	N/A	N/A	N/A	N/A	N/A	N/A	N/A	N/A	N/A	N/A	N/A	N/A
TEAD	N/A	-2	N/A	N/A	N/A	N/A	N/A	N/A	N/A	N/A	N/A	N/A	N/A	N/A	N/A	N/A	N/A	N/A	N/A	N/A
NEK6	N/A	N/A	N/A	2	N/A	N/A	N/A	N/A	N/A	N/A	N/A	N/A	N/A	N/A	N/A	N/A	N/A	N/A	N/A	N/A
OLIG2	N/A	N/A	N/A	N/A	N/A	N/A	-2	N/A	N/A	N/A	N/A	N/A	N/A	N/A	N/A	N/A	N/A	N/A	N/A	N/A
BAY1436032	N/A	2	N/A	N/A	N/A	N/A	N/A	N/A	N/A	N/A	N/A	N/A	N/A	N/A	N/A	N/A	N/A	N/A	N/A	N/A
eltanexor	N/A	N/A	N/A	N/A	N/A	N/A	-2	N/A	N/A	N/A	N/A	N/A	N/A	N/A	N/A	N/A	N/A	N/A	N/A	N/A
SLC5A5	N/A	N/A	N/A	N/A	N/A	-2	N/A	N/A	N/A	N/A	N/A	N/A	N/A	N/A	N/A	N/A	N/A	N/A	N/A	N/A
CD247	N/A	2	N/A	N/A	N/A	N/A	N/A	N/A	N/A	N/A	N/A	N/A	N/A	N/A	N/A	N/A	N/A	N/A	N/A	N/A
CREM	N/A	N/A	N/A	N/A	N/A	2	N/A	N/A	N/A	N/A	N/A	N/A	N/A	N/A	N/A	N/A	N/A	N/A	N/A	N/A
EXT1	N/A	N/A	N/A	N/A	N/A	-2	N/A	N/A	N/A	N/A	N/A	N/A	N/A	N/A	N/A	N/A	N/A	N/A	N/A	N/A
NLGN2	N/A	N/A	N/A	1	N/A	N/A	1	N/A	N/A	N/A	N/A	N/A	N/A	N/A	N/A	N/A	N/A	N/A	N/A	N/A
PCYT2	N/A	N/A	N/A	N/A	N/A	2	N/A	N/A	N/A	N/A	N/A	N/A	N/A	N/A	N/A	N/A	N/A	N/A	N/A	N/A
NO 1886	N/A	N/A	N/A	N/A	N/A	-2	N/A	N/A	N/A	N/A	N/A	N/A	N/A	N/A	N/A	N/A	N/A	N/A	N/A	N/A
CAY10594	N/A	N/A	N/A	N/A	N/A	-2	N/A	N/A	N/A	N/A	N/A	N/A	N/A	N/A	N/A	N/A	N/A	N/A	N/A	N/A
HOMER2	N/A	N/A	N/A	-2	N/A	N/A	N/A	N/A	N/A	N/A	N/A	N/A	N/A	N/A	N/A	N/A	N/A	N/A	N/A	N/A
coenzyme Q10	N/A	N/A	N/A	-2	N/A	N/A	N/A	N/A	N/A	N/A	N/A	N/A	N/A	N/A	N/A	N/A	N/A	N/A	N/A	N/A
FITM2	N/A	N/A	N/A	2	N/A	N/A	N/A	N/A	N/A	N/A	N/A	N/A	N/A	N/A	N/A	N/A	N/A	N/A	N/A	N/A
SS18	N/A	N/A	N/A	N/A	N/A	N/A	2	N/A	N/A	N/A	N/A	N/A	N/A	N/A	N/A	N/A	N/A	N/A	N/A	N/A
ST-4 SEC2 mutant superantigen	N/A	N/A	N/A	N/A	N/A	-2	N/A	N/A	N/A	N/A	N/A	N/A	N/A	N/A	N/A	N/A	N/A	N/A	N/A	N/A
FDI6	N/A	N/A	N/A	-1.996	N/A	N/A	N/A	N/A	N/A	N/A	N/A	N/A	N/A	N/A	N/A	N/A	N/A	N/A	N/A	N/A
RTCB	N/A	-1.996	N/A	N/A	N/A	N/A	N/A	N/A	N/A	N/A	N/A	N/A	N/A	N/A	N/A	N/A	N/A	N/A	N/A	N/A
STAP2	N/A	N/A	N/A	N/A	N/A	N/A	N/A	N/A	N/A	N/A	N/A	N/A	N/A	N/A	N/A	1.996	N/A	N/A	N/A	N/A
DNMT3A	N/A	N/A	N/A	-1.992	N/A	N/A	N/A	N/A	N/A	N/A	N/A	N/A	N/A	N/A	N/A	N/A	N/A	N/A	N/A	N/A
everolimus	N/A	N/A	N/A	N/A	N/A	N/A	1.992	N/A	N/A	N/A	N/A	N/A	N/A	N/A	N/A	N/A	N/A	N/A	N/A	N/A
UBA7	N/A	-1.992	N/A	N/A	N/A	N/A	N/A	N/A	N/A	N/A	N/A	N/A	N/A	N/A	N/A	N/A	N/A	N/A	N/A	N/A
ompenaclid	N/A	N/A	N/A	N/A	N/A	-1.992	N/A	N/A	N/A	N/A	N/A	N/A	N/A	N/A	N/A	N/A	N/A	N/A	N/A	N/A
TF	N/A	N/A	N/A	1.99	N/A	N/A	N/A	N/A	N/A	N/A	N/A	N/A	N/A	N/A	N/A	N/A	N/A	N/A	N/A	N/A
MYH10	N/A	N/A	N/A	N/A	N/A	N/A	N/A	N/A	N/A	N/A	N/A	N/A	N/A	N/A	N/A	1.987	N/A	N/A	N/A	N/A
ABCC8	N/A	N/A	N/A	N/A	N/A	N/A	N/A	N/A	N/A	N/A	N/A	N/A	N/A	N/A	N/A	1.987	N/A	N/A	N/A	N/A
HNF4α dimer	N/A	N/A	N/A	1.987	N/A	N/A	N/A	N/A	N/A	N/A	N/A	N/A	N/A	N/A	N/A	N/A	N/A	N/A	N/A	N/A
TNFAIP3	N/A	-1.987	N/A	N/A	N/A	N/A	N/A	N/A	N/A	N/A	N/A	N/A	N/A	N/A	N/A	N/A	N/A	N/A	N/A	N/A
CCL4	N/A	N/A	N/A	1.987	N/A	N/A	N/A	N/A	N/A	N/A	N/A	N/A	N/A	N/A	N/A	N/A	N/A	N/A	N/A	N/A
DOCK2	N/A	N/A	N/A	N/A	N/A	N/A	N/A	N/A	N/A	N/A	N/A	N/A	N/A	N/A	N/A	1.987	N/A	N/A	N/A	N/A
hydrochloric acid	N/A	1.982	N/A	N/A	N/A	N/A	N/A	N/A	N/A	N/A	N/A	N/A	N/A	N/A	N/A	N/A	N/A	N/A	N/A	N/A
CARM1	N/A	N/A	N/A	N/A	N/A	N/A	N/A	N/A	N/A	N/A	N/A	N/A	N/A	N/A	N/A	1.982	N/A	N/A	N/A	N/A
PBX3	N/A	N/A	N/A	N/A	N/A	N/A	1.982	N/A	N/A	N/A	N/A	N/A	N/A	N/A	N/A	N/A	N/A	N/A	N/A	N/A
Cyp2c70	N/A	N/A	N/A	-1.982	N/A	N/A	N/A	N/A	N/A	N/A	N/A	N/A	N/A	N/A	N/A	N/A	N/A	N/A	N/A	N/A
methyl-beta-cyclodextrin	N/A	N/A	N/A	-1.982	N/A	N/A	N/A	N/A	N/A	N/A	N/A	N/A	N/A	N/A	N/A	N/A	N/A	N/A	N/A	N/A
miR-18a-5p (and other miRNAs w/seed AAGGUGC)	N/A	N/A	N/A	-1.982	N/A	N/A	N/A	N/A	N/A	N/A	N/A	N/A	N/A	N/A	N/A	N/A	N/A	N/A	N/A	N/A
Il36a	N/A	N/A	N/A	N/A	N/A	N/A	N/A	N/A	N/A	N/A	N/A	N/A	N/A	N/A	N/A	1.982	N/A	N/A	N/A	N/A
MAP3K14	N/A	N/A	N/A	N/A	N/A	-1.982	N/A	N/A	N/A	N/A	N/A	N/A	N/A	N/A	N/A	0	N/A	N/A	N/A	N/A
THZ2	N/A	N/A	N/A	N/A	N/A	N/A	-1.982	N/A	N/A	N/A	N/A	N/A	N/A	N/A	N/A	N/A	N/A	N/A	N/A	N/A
GPR39	N/A	N/A	N/A	N/A	N/A	N/A	N/A	N/A	N/A	N/A	N/A	N/A	N/A	N/A	N/A	-1.982	N/A	N/A	N/A	N/A
ADAMTS12	N/A	N/A	N/A	-1.982	N/A	N/A	N/A	N/A	N/A	N/A	N/A	N/A	N/A	N/A	N/A	N/A	N/A	N/A	N/A	N/A
PLD2	N/A	N/A	N/A	N/A	N/A	1.982	N/A	N/A	N/A	N/A	N/A	N/A	N/A	N/A	N/A	N/A	N/A	N/A	N/A	N/A
NFIA	N/A	N/A	N/A	N/A	N/A	-1.982	N/A	N/A	N/A	N/A	N/A	N/A	N/A	N/A	N/A	N/A	N/A	N/A	N/A	N/A
CDH11	N/A	1.982	N/A	N/A	N/A	N/A	N/A	N/A	N/A	N/A	N/A	N/A	N/A	N/A	N/A	N/A	N/A	N/A	N/A	N/A
HAND1	N/A	N/A	N/A	N/A	N/A	N/A	N/A	N/A	N/A	N/A	N/A	N/A	N/A	N/A	N/A	1.982	N/A	N/A	N/A	N/A
zVAD-FMK	N/A	0	N/A	N/A	N/A	N/A	-1.982	N/A	N/A	N/A	N/A	N/A	N/A	N/A	N/A	N/A	N/A	N/A	N/A	N/A
BTG2	N/A	N/A	N/A	-1.982	N/A	N/A	N/A	N/A	N/A	N/A	N/A	N/A	N/A	N/A	N/A	N/A	N/A	N/A	N/A	N/A
doramapimod	N/A	N/A	N/A	-1.982	N/A	N/A	N/A	N/A	N/A	N/A	N/A	N/A	N/A	N/A	N/A	N/A	N/A	N/A	N/A	N/A
GLI3	N/A	N/A	N/A	N/A	N/A	N/A	N/A	N/A	-1.982	N/A	N/A	N/A	N/A	N/A	N/A	N/A	N/A	N/A	N/A	N/A
PTGIS	N/A	N/A	N/A	N/A	N/A	N/A	N/A	N/A	N/A	N/A	N/A	N/A	N/A	N/A	N/A	1.982	N/A	N/A	N/A	N/A
adapalene	N/A	N/A	N/A	N/A	-1.982	N/A	N/A	N/A	N/A	N/A	N/A	N/A	N/A	N/A	N/A	N/A	N/A	N/A	N/A	N/A
IL35	N/A	N/A	N/A	N/A	N/A	N/A	N/A	N/A	N/A	N/A	N/A	N/A	N/A	N/A	N/A	-1.982	N/A	N/A	N/A	N/A
nifedipine	N/A	N/A	N/A	N/A	N/A	N/A	N/A	N/A	N/A	N/A	N/A	N/A	N/A	N/A	N/A	-1.982	N/A	N/A	N/A	N/A
miR-27a-3p (and other miRNAs w/seed UCACAGU)	N/A	N/A	N/A	N/A	N/A	N/A	N/A	N/A	N/A	N/A	N/A	N/A	N/A	N/A	N/A	1.982	N/A	N/A	N/A	N/A
FUS	N/A	N/A	N/A	1.982	N/A	N/A	N/A	N/A	N/A	N/A	N/A	N/A	N/A	N/A	N/A	N/A	N/A	N/A	N/A	N/A
FLT1	N/A	-1.982	N/A	N/A	N/A	N/A	N/A	N/A	N/A	N/A	N/A	N/A	N/A	N/A	N/A	N/A	N/A	N/A	N/A	N/A
LRP1B	N/A	-1.982	N/A	N/A	N/A	N/A	N/A	N/A	N/A	N/A	N/A	N/A	N/A	N/A	N/A	N/A	N/A	N/A	N/A	N/A
BIRC3	N/A	1.981	N/A	N/A	N/A	N/A	N/A	N/A	N/A	N/A	N/A	N/A	N/A	N/A	N/A	N/A	N/A	N/A	N/A	N/A
SPINT1	N/A	N/A	N/A	N/A	N/A	N/A	-1.98	N/A	N/A	N/A	N/A	N/A	N/A	N/A	N/A	N/A	N/A	N/A	N/A	N/A
andrographolide	N/A	N/A	N/A	-1.98	N/A	N/A	N/A	N/A	N/A	N/A	N/A	N/A	N/A	N/A	N/A	N/A	N/A	N/A	N/A	N/A
MALAT1	N/A	N/A	N/A	N/A	N/A	N/A	1.98	N/A	N/A	N/A	N/A	N/A	N/A	N/A	N/A	N/A	N/A	N/A	N/A	N/A
E2F1	N/A	N/A	N/A	N/A	N/A	N/A	N/A	N/A	N/A	N/A	N/A	N/A	N/A	N/A	N/A	N/A	N/A	N/A	N/A	1.98
TNF receptor	N/A	N/A	N/A	N/A	N/A	N/A	N/A	N/A	N/A	N/A	N/A	N/A	N/A	N/A	N/A	1.98	N/A	N/A	N/A	N/A
FBXO2	N/A	N/A	N/A	-1.98	N/A	N/A	N/A	N/A	N/A	N/A	N/A	N/A	N/A	N/A	N/A	N/A	N/A	N/A	N/A	N/A
GAL3ST1	N/A	N/A	N/A	-1.98	N/A	N/A	N/A	N/A	N/A	N/A	N/A	N/A	N/A	N/A	N/A	N/A	N/A	N/A	N/A	N/A
AQP1	N/A	N/A	N/A	1.98	N/A	N/A	N/A	N/A	N/A	N/A	N/A	N/A	N/A	N/A	N/A	N/A	N/A	N/A	N/A	N/A
NGFR	N/A	N/A	N/A	1.98	N/A	N/A	N/A	N/A	N/A	N/A	N/A	N/A	N/A	N/A	N/A	N/A	N/A	N/A	N/A	N/A
1-(carboxymethylthio)tetradecane	N/A	N/A	N/A	N/A	N/A	-1.98	N/A	N/A	N/A	N/A	N/A	N/A	N/A	N/A	N/A	N/A	N/A	N/A	N/A	N/A
MEIS1	N/A	N/A	N/A	1.98	N/A	N/A	N/A	N/A	N/A	N/A	N/A	N/A	N/A	N/A	N/A	N/A	N/A	N/A	N/A	N/A
L2HGDH	N/A	N/A	N/A	-1.977	N/A	N/A	N/A	N/A	N/A	N/A	N/A	N/A	N/A	N/A	N/A	N/A	N/A	N/A	N/A	N/A
2-arachidonoylglycerol	N/A	N/A	N/A	1.977	N/A	N/A	N/A	N/A	N/A	N/A	N/A	N/A	N/A	N/A	N/A	N/A	N/A	N/A	N/A	N/A
METRNL	N/A	N/A	N/A	1.977	N/A	N/A	N/A	N/A	N/A	N/A	N/A	N/A	N/A	N/A	N/A	N/A	N/A	N/A	N/A	N/A
quinolinic acid	N/A	N/A	N/A	N/A	N/A	N/A	-1.974	N/A	N/A	N/A	N/A	N/A	N/A	N/A	N/A	N/A	N/A	N/A	N/A	N/A
NfkB-RelA	N/A	1.974	N/A	N/A	N/A	N/A	N/A	N/A	N/A	N/A	N/A	N/A	N/A	N/A	N/A	N/A	N/A	N/A	N/A	N/A
NR4A1	N/A	-0.394	N/A	N/A	0.186	-0.2	N/A	N/A	N/A	N/A	N/A	N/A	N/A	N/A	N/A	-1.193	N/A	N/A	N/A	N/A
CREBZF	N/A	N/A	N/A	N/A	N/A	1.972	N/A	N/A	N/A	N/A	N/A	N/A	N/A	N/A	N/A	N/A	N/A	N/A	N/A	N/A
miR-23a-3p (and other miRNAs w/seed UCACAUU)	N/A	N/A	N/A	N/A	N/A	1.97	N/A	N/A	N/A	N/A	N/A	N/A	N/A	N/A	N/A	N/A	N/A	N/A	N/A	N/A
INSIG2	N/A	N/A	N/A	N/A	N/A	1.97	N/A	N/A	N/A	N/A	N/A	N/A	N/A	N/A	N/A	N/A	N/A	N/A	N/A	N/A
S100A10	N/A	N/A	N/A	N/A	N/A	N/A	1.969	N/A	N/A	N/A	N/A	N/A	N/A	N/A	N/A	N/A	N/A	N/A	N/A	N/A
L-arginine	N/A	N/A	N/A	N/A	N/A	N/A	N/A	N/A	N/A	N/A	N/A	N/A	N/A	N/A	N/A	-1.969	N/A	N/A	N/A	N/A
PP2/AG1879 tyrosine kinase inhibitor	N/A	N/A	N/A	N/A	N/A	N/A	N/A	N/A	N/A	N/A	N/A	N/A	N/A	N/A	N/A	-1.969	N/A	N/A	N/A	N/A
CD46	N/A	N/A	N/A	1.969	N/A	N/A	N/A	N/A	N/A	N/A	N/A	N/A	N/A	N/A	N/A	N/A	N/A	N/A	N/A	N/A
22(R)-hydroxycholesterol	N/A	N/A	N/A	N/A	N/A	-1.969	N/A	N/A	N/A	N/A	N/A	N/A	N/A	N/A	N/A	N/A	N/A	N/A	N/A	N/A
STAT1 Dimer	N/A	1.969	N/A	N/A	N/A	N/A	N/A	N/A	N/A	N/A	N/A	N/A	N/A	N/A	N/A	N/A	N/A	N/A	N/A	N/A
IL17RD	N/A	-1.969	N/A	N/A	N/A	N/A	N/A	N/A	N/A	N/A	N/A	N/A	N/A	N/A	N/A	N/A	N/A	N/A	N/A	N/A
ATG5	N/A	-1.969	N/A	N/A	N/A	N/A	N/A	N/A	N/A	N/A	N/A	N/A	N/A	N/A	N/A	N/A	N/A	N/A	N/A	N/A
miR-128-3p (and other miRNAs w/seed CACAGUG)	N/A	N/A	N/A	-1.969	N/A	N/A	N/A	N/A	N/A	N/A	N/A	N/A	N/A	N/A	N/A	N/A	N/A	N/A	N/A	N/A
FEM1A	N/A	-1.969	N/A	N/A	N/A	N/A	N/A	N/A	N/A	N/A	N/A	N/A	N/A	N/A	N/A	N/A	N/A	N/A	N/A	N/A
MAP3K1	N/A	N/A	N/A	N/A	N/A	N/A	N/A	N/A	N/A	N/A	N/A	N/A	N/A	N/A	N/A	1.969	N/A	N/A	N/A	N/A
ANGPTL4	N/A	N/A	N/A	N/A	N/A	1.967	N/A	N/A	N/A	N/A	N/A	N/A	N/A	N/A	N/A	N/A	N/A	N/A	N/A	N/A
ADRB3	N/A	N/A	N/A	1.966	N/A	N/A	N/A	N/A	N/A	N/A	N/A	N/A	N/A	N/A	N/A	N/A	N/A	N/A	N/A	N/A
miR-21-5p (and other miRNAs w/seed AGCUUAU)	N/A	-1.965	N/A	N/A	N/A	N/A	N/A	N/A	N/A	N/A	N/A	N/A	N/A	N/A	N/A	N/A	N/A	N/A	N/A	N/A
HAMP	N/A	N/A	N/A	N/A	N/A	N/A	N/A	N/A	N/A	N/A	N/A	N/A	N/A	N/A	N/A	-1.964	N/A	N/A	N/A	N/A
WNT5B	N/A	N/A	N/A	1.964	N/A	N/A	N/A	N/A	N/A	N/A	N/A	N/A	N/A	N/A	N/A	N/A	N/A	N/A	N/A	N/A
mir-33 (includes others)	N/A	N/A	N/A	N/A	N/A	1.964	N/A	N/A	N/A	N/A	N/A	N/A	N/A	N/A	N/A	N/A	N/A	N/A	N/A	N/A
Pycard	N/A	N/A	N/A	N/A	N/A	N/A	N/A	N/A	N/A	N/A	N/A	N/A	N/A	N/A	N/A	1.964	N/A	N/A	N/A	N/A
PDGFB	N/A	N/A	N/A	N/A	N/A	N/A	N/A	N/A	N/A	N/A	N/A	N/A	N/A	N/A	N/A	1.963	N/A	N/A	N/A	N/A
polyunsaturated fatty acids	N/A	N/A	N/A	N/A	N/A	1.963	N/A	N/A	N/A	N/A	N/A	N/A	N/A	N/A	N/A	N/A	N/A	N/A	N/A	N/A
S-(2,3-bispalmitoyloxypropyl)-cysteine-GDPKHPKSF	N/A	1.963	N/A	N/A	N/A	N/A	N/A	N/A	N/A	N/A	N/A	N/A	N/A	N/A	N/A	N/A	N/A	N/A	N/A	N/A
miR-122-5p (miRNAs w/seed GGAGUGU)	N/A	N/A	N/A	N/A	N/A	N/A	N/A	N/A	N/A	N/A	N/A	N/A	N/A	N/A	N/A	1.961	N/A	N/A	N/A	N/A
AICAR	N/A	N/A	N/A	N/A	N/A	-1.153	N/A	N/A	N/A	N/A	N/A	N/A	N/A	N/A	N/A	-0.808	N/A	N/A	N/A	N/A
miR-503-5p (miRNAs w/seed AGCAGCG)	N/A	N/A	N/A	N/A	N/A	N/A	-1.961	N/A	N/A	N/A	N/A	N/A	N/A	N/A	N/A	N/A	N/A	N/A	N/A	N/A
estrogen receptor	N/A	N/A	N/A	-0.469	N/A	N/A	N/A	N/A	N/A	N/A	N/A	N/A	N/A	N/A	N/A	-1.492	N/A	N/A	N/A	N/A
MAP2K3	N/A	1.96	N/A	N/A	N/A	N/A	N/A	N/A	N/A	N/A	N/A	N/A	N/A	N/A	N/A	N/A	N/A	N/A	N/A	N/A
GPS2	N/A	-1.96	N/A	N/A	N/A	N/A	N/A	N/A	0	N/A	N/A	N/A	N/A	N/A	N/A	N/A	N/A	N/A	N/A	N/A
NFASC	N/A	N/A	N/A	1.96	N/A	N/A	N/A	N/A	N/A	N/A	N/A	N/A	N/A	N/A	N/A	N/A	N/A	N/A	N/A	N/A
FGFR	N/A	N/A	N/A	1.96	N/A	N/A	N/A	N/A	N/A	N/A	N/A	N/A	N/A	N/A	N/A	N/A	N/A	N/A	N/A	N/A
RNASEL	N/A	-0.072	N/A	-0.156	N/A	N/A	0.625	N/A	1.103	N/A	N/A	N/A	N/A	N/A	N/A	N/A	N/A	N/A	N/A	N/A
RBP4	N/A	N/A	N/A	1.955	N/A	N/A	N/A	N/A	N/A	N/A	N/A	N/A	N/A	N/A	N/A	N/A	N/A	N/A	N/A	N/A
2-(4-acetoxyphenyl)-2-chloro-N-methylethylamine	N/A	-1.955	N/A	N/A	N/A	N/A	N/A	N/A	N/A	N/A	N/A	N/A	N/A	N/A	N/A	N/A	N/A	N/A	N/A	N/A
USP38	N/A	N/A	N/A	N/A	N/A	N/A	N/A	N/A	N/A	N/A	N/A	N/A	N/A	N/A	N/A	-1.954	N/A	N/A	N/A	N/A
FABP4	N/A	N/A	N/A	N/A	N/A	N/A	N/A	N/A	N/A	N/A	N/A	N/A	N/A	N/A	N/A	1.953	N/A	N/A	N/A	N/A
FLI1	N/A	N/A	1.953	N/A	N/A	N/A	N/A	N/A	N/A	N/A	N/A	N/A	N/A	N/A	N/A	N/A	N/A	N/A	N/A	N/A
7(R)-maresin 1	N/A	-1.951	N/A	N/A	N/A	N/A	N/A	N/A	N/A	N/A	N/A	N/A	N/A	N/A	N/A	N/A	N/A	N/A	N/A	N/A
XAV939	N/A	N/A	N/A	N/A	N/A	N/A	-1.951	N/A	N/A	N/A	N/A	N/A	N/A	N/A	N/A	N/A	N/A	N/A	N/A	N/A
IRF3 dimer	N/A	N/A	1.951	N/A	N/A	N/A	N/A	N/A	N/A	N/A	N/A	N/A	N/A	N/A	N/A	N/A	N/A	N/A	N/A	N/A
PPARG:Fatty Acid:RXRA:Mediator:Coactivator	N/A	N/A	N/A	N/A	N/A	-1.951	N/A	N/A	N/A	N/A	N/A	N/A	N/A	N/A	N/A	N/A	N/A	N/A	N/A	N/A
miR-214-3p (and other miRNAs w/seed CAGCAGG)	N/A	N/A	N/A	N/A	N/A	N/A	N/A	N/A	N/A	N/A	N/A	N/A	N/A	N/A	N/A	1.949	N/A	N/A	N/A	N/A
SELPLG	N/A	N/A	N/A	N/A	1.948	N/A	N/A	N/A	N/A	N/A	N/A	N/A	N/A	N/A	N/A	N/A	N/A	N/A	N/A	N/A
double-stranded DNA	N/A	1.946	N/A	N/A	N/A	N/A	N/A	N/A	N/A	N/A	N/A	N/A	N/A	N/A	N/A	N/A	N/A	N/A	N/A	N/A
TSC22D3	N/A	-0.957	N/A	N/A	0.988	N/A	N/A	N/A	N/A	N/A	N/A	N/A	N/A	N/A	N/A	N/A	N/A	N/A	N/A	N/A
hemin	N/A	N/A	N/A	N/A	N/A	N/A	N/A	N/A	N/A	N/A	N/A	N/A	N/A	N/A	N/A	-1.944	N/A	N/A	N/A	N/A
CNR1	N/A	0.359	N/A	1.457	N/A	N/A	N/A	N/A	N/A	N/A	N/A	N/A	N/A	N/A	N/A	0.128	N/A	N/A	N/A	N/A
phencyclidine	N/A	N/A	N/A	1.941	N/A	N/A	N/A	N/A	N/A	N/A	N/A	N/A	N/A	N/A	N/A	N/A	N/A	N/A	N/A	N/A
TFPI2	N/A	N/A	N/A	1.941	N/A	N/A	N/A	N/A	N/A	N/A	N/A	N/A	N/A	N/A	N/A	N/A	N/A	N/A	N/A	N/A
SFTPA1	N/A	N/A	N/A	N/A	-1.941	N/A	N/A	N/A	N/A	N/A	N/A	N/A	N/A	N/A	N/A	N/A	N/A	N/A	N/A	N/A
Ro41-5253	N/A	N/A	N/A	-1.941	N/A	N/A	N/A	N/A	N/A	N/A	N/A	N/A	N/A	N/A	N/A	N/A	N/A	N/A	N/A	N/A
TPCA-1	N/A	-1.941	N/A	N/A	N/A	N/A	N/A	N/A	N/A	N/A	N/A	N/A	N/A	N/A	N/A	N/A	N/A	N/A	N/A	N/A
NT5E	N/A	N/A	N/A	N/A	N/A	N/A	N/A	N/A	N/A	N/A	N/A	N/A	N/A	N/A	N/A	-1.941	N/A	N/A	N/A	N/A
ACACB	N/A	N/A	N/A	N/A	N/A	0.97	N/A	N/A	N/A	N/A	N/A	N/A	N/A	N/A	N/A	0.97	N/A	N/A	N/A	N/A
IL1R	N/A	N/A	N/A	N/A	N/A	N/A	N/A	N/A	N/A	N/A	N/A	N/A	N/A	N/A	N/A	1.938	N/A	N/A	N/A	N/A
ELF3	N/A	N/A	N/A	1.938	N/A	N/A	N/A	N/A	N/A	N/A	N/A	N/A	N/A	N/A	N/A	N/A	N/A	N/A	N/A	N/A
minocycline	N/A	-1.937	N/A	N/A	N/A	N/A	N/A	N/A	N/A	N/A	N/A	N/A	N/A	N/A	N/A	N/A	N/A	N/A	N/A	N/A
IL31	N/A	1.936	N/A	N/A	N/A	N/A	N/A	N/A	N/A	N/A	N/A	N/A	N/A	N/A	N/A	N/A	N/A	N/A	N/A	N/A
TLR8	N/A	1.935	N/A	N/A	N/A	N/A	N/A	N/A	N/A	N/A	N/A	N/A	N/A	N/A	N/A	N/A	N/A	N/A	N/A	N/A
TLR5	N/A	1.934	N/A	N/A	N/A	N/A	N/A	N/A	N/A	N/A	N/A	N/A	N/A	N/A	N/A	N/A	N/A	N/A	N/A	N/A
verteporfin	N/A	N/A	N/A	-1.933	N/A	N/A	N/A	N/A	N/A	N/A	N/A	N/A	N/A	N/A	N/A	N/A	N/A	N/A	N/A	N/A
MYF6	N/A	N/A	N/A	0.277	-0.651	N/A	-0.152	N/A	N/A	0.849	N/A	N/A	N/A	N/A	N/A	N/A	N/A	N/A	N/A	N/A
vemurafenib	N/A	N/A	N/A	N/A	1.927	N/A	N/A	N/A	N/A	N/A	N/A	N/A	N/A	N/A	N/A	N/A	N/A	N/A	N/A	N/A
chitin	N/A	1.926	N/A	N/A	N/A	N/A	N/A	N/A	N/A	N/A	N/A	N/A	N/A	N/A	N/A	N/A	N/A	N/A	N/A	N/A
F2	N/A	N/A	N/A	N/A	N/A	N/A	N/A	N/A	N/A	N/A	N/A	N/A	N/A	N/A	N/A	N/A	N/A	N/A	N/A	1.926
IL24	N/A	1.922	N/A	N/A	N/A	N/A	N/A	N/A	N/A	N/A	N/A	N/A	N/A	N/A	N/A	N/A	N/A	N/A	N/A	N/A
BACH2	N/A	N/A	N/A	N/A	N/A	N/A	N/A	N/A	-1.919	N/A	N/A	N/A	N/A	N/A	N/A	N/A	N/A	N/A	N/A	N/A
CLEC7A	N/A	1.916	N/A	N/A	N/A	N/A	N/A	N/A	N/A	N/A	N/A	N/A	N/A	N/A	N/A	N/A	N/A	N/A	N/A	N/A
Sn50 peptide	N/A	N/A	N/A	-1.911	N/A	N/A	N/A	N/A	N/A	N/A	N/A	N/A	N/A	N/A	N/A	N/A	N/A	N/A	N/A	N/A
IL37	N/A	-1.906	N/A	N/A	N/A	N/A	N/A	N/A	N/A	N/A	N/A	N/A	N/A	N/A	N/A	N/A	N/A	N/A	N/A	N/A
GUCY2D	N/A	N/A	N/A	1.901	N/A	N/A	N/A	N/A	N/A	N/A	N/A	N/A	N/A	N/A	N/A	N/A	N/A	N/A	N/A	N/A
TNIP1	N/A	N/A	N/A	N/A	N/A	1	N/A	N/A	N/A	N/A	N/A	N/A	N/A	N/A	N/A	-0.895	N/A	N/A	N/A	N/A
CDKN1A	N/A	N/A	N/A	N/A	N/A	0.429	N/A	N/A	N/A	1.039	N/A	N/A	N/A	N/A	N/A	-0.426	N/A	N/A	N/A	N/A
Casp4	N/A	N/A	N/A	N/A	N/A	-0.655	N/A	N/A	N/A	N/A	N/A	N/A	N/A	N/A	N/A	1.236	N/A	N/A	N/A	N/A
SU6656	N/A	N/A	N/A	-1.89	N/A	N/A	N/A	N/A	N/A	N/A	N/A	N/A	N/A	N/A	N/A	N/A	N/A	N/A	N/A	N/A
H1-1	N/A	N/A	N/A	N/A	N/A	N/A	1.89	N/A	N/A	N/A	N/A	N/A	N/A	N/A	N/A	N/A	N/A	N/A	N/A	N/A
pyridaben	N/A	N/A	N/A	1.89	N/A	N/A	N/A	N/A	N/A	N/A	N/A	N/A	N/A	N/A	N/A	N/A	N/A	N/A	N/A	N/A
IFNAR2	N/A	1.89	N/A	N/A	N/A	N/A	N/A	N/A	N/A	N/A	N/A	N/A	N/A	N/A	N/A	N/A	N/A	N/A	N/A	N/A
H1-6	N/A	N/A	N/A	N/A	N/A	N/A	1.89	N/A	N/A	N/A	N/A	N/A	N/A	N/A	N/A	N/A	N/A	N/A	N/A	N/A
FMR1	N/A	N/A	N/A	-0.782	N/A	N/A	-1.106	N/A	N/A	N/A	N/A	N/A	N/A	N/A	N/A	N/A	N/A	N/A	N/A	N/A
CBFB	N/A	N/A	N/A	0.883	N/A	N/A	N/A	N/A	-1	N/A	N/A	N/A	N/A	N/A	N/A	N/A	N/A	N/A	N/A	N/A
KAT5	N/A	N/A	N/A	1.302	N/A	N/A	-0.577	N/A	N/A	N/A	N/A	N/A	N/A	N/A	N/A	N/A	N/A	N/A	N/A	N/A
FOXL2	N/A	N/A	N/A	1.875	N/A	N/A	N/A	N/A	N/A	N/A	N/A	N/A	N/A	N/A	N/A	N/A	N/A	N/A	N/A	N/A
QKI	N/A	-0.707	N/A	N/A	N/A	N/A	-0.508	0	N/A	0.655	N/A	N/A	N/A	N/A	N/A	N/A	N/A	N/A	N/A	N/A
actinomycin D	N/A	-0.655	N/A	N/A	N/A	N/A	N/A	N/A	N/A	1.21	N/A	N/A	N/A	N/A	N/A	N/A	N/A	N/A	N/A	N/A
LIN28B	N/A	N/A	N/A	-0.391	N/A	N/A	1.438	N/A	N/A	N/A	N/A	N/A	N/A	N/A	N/A	N/A	N/A	N/A	N/A	N/A
DDIT3	N/A	1.467	N/A	0.361	N/A	N/A	N/A	N/A	N/A	N/A	N/A	N/A	N/A	N/A	N/A	N/A	N/A	N/A	N/A	N/A
FNDC5	N/A	N/A	N/A	-1.387	N/A	0	N/A	N/A	N/A	N/A	N/A	N/A	N/A	N/A	N/A	0.44	N/A	N/A	N/A	N/A
PIK3R1	N/A	1.822	N/A	N/A	N/A	N/A	N/A	N/A	N/A	N/A	N/A	N/A	N/A	N/A	N/A	N/A	N/A	N/A	N/A	N/A
DMP1	N/A	N/A	N/A	-1.816	N/A	N/A	N/A	N/A	N/A	N/A	N/A	N/A	N/A	N/A	N/A	N/A	N/A	N/A	N/A	N/A
SORL1	N/A	N/A	N/A	1.807	N/A	N/A	N/A	N/A	N/A	N/A	N/A	N/A	N/A	N/A	N/A	N/A	N/A	N/A	N/A	N/A
torin1	N/A	N/A	N/A	N/A	N/A	1.805	N/A	N/A	N/A	N/A	N/A	N/A	N/A	N/A	N/A	N/A	N/A	N/A	N/A	N/A
buparlisib	N/A	N/A	N/A	N/A	N/A	-0.447	N/A	N/A	N/A	N/A	N/A	N/A	N/A	N/A	N/A	-1.342	N/A	N/A	N/A	N/A
CDN1163	N/A	N/A	N/A	N/A	N/A	1.342	N/A	N/A	N/A	N/A	N/A	N/A	N/A	N/A	N/A	0.447	N/A	N/A	N/A	N/A
CCL5	N/A	1.789	N/A	N/A	N/A	N/A	N/A	N/A	N/A	N/A	N/A	N/A	N/A	N/A	N/A	N/A	N/A	N/A	N/A	N/A
bafilomycin A1	N/A	-1.069	N/A	0.053	-0.655	N/A	N/A	N/A	N/A	N/A	N/A	N/A	N/A	N/A	N/A	N/A	N/A	N/A	N/A	N/A
SHH	N/A	N/A	N/A	N/A	N/A	N/A	1.767	N/A	N/A	N/A	N/A	N/A	N/A	N/A	N/A	N/A	N/A	N/A	N/A	N/A
AIM2	N/A	-0.633	N/A	N/A	-0.633	N/A	N/A	N/A	N/A	-0.492	N/A	N/A	N/A	N/A	N/A	N/A	N/A	N/A	N/A	N/A
potassium chloride	N/A	N/A	N/A	1.755	N/A	N/A	N/A	N/A	N/A	N/A	N/A	N/A	N/A	N/A	N/A	N/A	N/A	N/A	N/A	N/A
KLF5	N/A	N/A	N/A	N/A	N/A	-1.026	N/A	N/A	N/A	N/A	N/A	N/A	N/A	N/A	N/A	0.728	N/A	N/A	N/A	N/A
IL12A	N/A	1.746	N/A	N/A	N/A	N/A	N/A	N/A	N/A	N/A	N/A	N/A	N/A	N/A	N/A	N/A	N/A	N/A	N/A	N/A
GLI1	N/A	N/A	N/A	N/A	N/A	0.426	N/A	N/A	N/A	N/A	N/A	N/A	N/A	N/A	N/A	1.313	N/A	N/A	N/A	N/A
bisphenol A	N/A	N/A	N/A	1.738	N/A	N/A	N/A	N/A	N/A	N/A	N/A	N/A	N/A	N/A	N/A	N/A	N/A	N/A	N/A	N/A
IL6ST	N/A	N/A	N/A	0	N/A	N/A	N/A	N/A	N/A	N/A	N/A	N/A	N/A	N/A	N/A	-1.732	N/A	N/A	N/A	N/A
mito-TEMPO	N/A	N/A	N/A	-1.732	N/A	N/A	N/A	N/A	N/A	N/A	N/A	N/A	N/A	N/A	N/A	N/A	N/A	N/A	N/A	N/A
GPR132	N/A	-1.718	N/A	N/A	N/A	N/A	N/A	N/A	N/A	N/A	N/A	N/A	N/A	N/A	N/A	N/A	N/A	N/A	N/A	N/A
ADORA2A	N/A	-1.715	N/A	N/A	N/A	N/A	N/A	N/A	N/A	N/A	N/A	N/A	N/A	N/A	N/A	N/A	N/A	N/A	N/A	N/A
BIRC2	N/A	1.715	N/A	N/A	N/A	N/A	N/A	N/A	N/A	N/A	N/A	N/A	N/A	N/A	N/A	N/A	N/A	N/A	N/A	N/A
imipramine	N/A	N/A	N/A	1.715	N/A	N/A	N/A	N/A	N/A	N/A	N/A	N/A	N/A	N/A	N/A	N/A	N/A	N/A	N/A	N/A
MACROH2A1	N/A	N/A	N/A	N/A	N/A	0.896	N/A	N/A	N/A	N/A	N/A	N/A	N/A	N/A	N/A	-0.816	N/A	N/A	N/A	N/A
TCF4	N/A	0.816	N/A	N/A	-0.447	N/A	N/A	N/A	N/A	0.447	N/A	N/A	N/A	N/A	N/A	N/A	N/A	N/A	N/A	N/A
risperidone	N/A	N/A	N/A	1.709	N/A	N/A	N/A	N/A	N/A	N/A	N/A	N/A	N/A	N/A	N/A	N/A	N/A	N/A	N/A	N/A
IL3	N/A	1.709	N/A	N/A	N/A	N/A	N/A	N/A	N/A	N/A	N/A	N/A	N/A	N/A	N/A	N/A	N/A	N/A	N/A	N/A
USP21	N/A	-1.24	N/A	-0.463	N/A	N/A	N/A	N/A	N/A	N/A	N/A	N/A	N/A	N/A	N/A	N/A	N/A	N/A	N/A	N/A
melatonin	N/A	N/A	N/A	N/A	N/A	N/A	N/A	N/A	N/A	N/A	N/A	N/A	N/A	N/A	N/A	-1.695	N/A	N/A	N/A	N/A
IRAK1	N/A	-0.95	-0.339	N/A	-0.192	N/A	-0.203	N/A	N/A	N/A	N/A	N/A	N/A	N/A	N/A	N/A	N/A	N/A	N/A	N/A
PLAT	N/A	N/A	N/A	N/A	N/A	N/A	1.673	N/A	N/A	N/A	N/A	N/A	N/A	N/A	N/A	N/A	N/A	N/A	N/A	N/A
NR4A2	N/A	N/A	N/A	1.4	N/A	N/A	N/A	N/A	N/A	N/A	N/A	N/A	N/A	N/A	N/A	-0.271	N/A	N/A	N/A	N/A
ARNT	N/A	N/A	N/A	N/A	0.702	N/A	N/A	N/A	N/A	0.967	N/A	N/A	N/A	N/A	N/A	N/A	N/A	N/A	N/A	N/A
PLIN1	N/A	N/A	N/A	N/A	N/A	0.742	N/A	N/A	N/A	N/A	N/A	N/A	N/A	N/A	N/A	0.927	N/A	N/A	N/A	N/A
JUNB	N/A	N/A	N/A	N/A	N/A	N/A	N/A	N/A	N/A	N/A	N/A	N/A	N/A	N/A	N/A	1.668	N/A	N/A	N/A	N/A
HSD11B1	N/A	N/A	N/A	N/A	N/A	N/A	N/A	N/A	N/A	N/A	N/A	N/A	N/A	N/A	N/A	-1.667	N/A	N/A	N/A	N/A
STS	N/A	N/A	N/A	N/A	N/A	N/A	N/A	N/A	N/A	N/A	N/A	N/A	N/A	N/A	N/A	1.667	N/A	N/A	N/A	N/A
daporinad	N/A	N/A	N/A	N/A	N/A	N/A	-1.664	N/A	N/A	N/A	N/A	N/A	N/A	N/A	N/A	N/A	N/A	N/A	N/A	N/A
HDAC	N/A	N/A	N/A	-0.853	N/A	N/A	N/A	N/A	N/A	N/A	N/A	N/A	N/A	N/A	N/A	-0.803	N/A	N/A	N/A	N/A
MYB	N/A	-0.762	N/A	N/A	N/A	N/A	N/A	N/A	N/A	N/A	N/A	N/A	N/A	N/A	N/A	-0.883	N/A	N/A	N/A	N/A
Aldh1a1	N/A	N/A	N/A	N/A	N/A	-1.195	N/A	N/A	N/A	N/A	N/A	N/A	N/A	N/A	N/A	-0.447	N/A	N/A	N/A	N/A
SULT1E1	N/A	N/A	N/A	N/A	N/A	-1	N/A	N/A	N/A	N/A	N/A	N/A	N/A	N/A	N/A	-0.64	N/A	N/A	N/A	N/A
HYAL1	N/A	N/A	N/A	N/A	N/A	N/A	-1.633	N/A	N/A	N/A	N/A	N/A	N/A	N/A	N/A	N/A	N/A	N/A	N/A	N/A
LATS	N/A	N/A	N/A	-1.633	N/A	N/A	N/A	N/A	N/A	N/A	N/A	N/A	N/A	N/A	N/A	N/A	N/A	N/A	N/A	N/A
CHADL	N/A	N/A	N/A	-1.633	N/A	N/A	N/A	N/A	N/A	N/A	N/A	N/A	N/A	N/A	N/A	N/A	N/A	N/A	N/A	N/A
isoprenaline	N/A	N/A	N/A	1.633	N/A	N/A	N/A	N/A	N/A	N/A	N/A	N/A	N/A	N/A	N/A	N/A	N/A	N/A	N/A	N/A
FBXL6	N/A	N/A	N/A	1.406	N/A	N/A	0.218	N/A	N/A	N/A	N/A	N/A	N/A	N/A	N/A	N/A	N/A	N/A	N/A	N/A
mir-132 (includes others)	N/A	N/A	N/A	0.492	N/A	N/A	1.131	N/A	N/A	N/A	N/A	N/A	N/A	N/A	N/A	N/A	N/A	N/A	N/A	N/A
KCNK9	N/A	N/A	N/A	-0.426	N/A	N/A	-1.195	N/A	N/A	N/A	N/A	N/A	N/A	N/A	N/A	N/A	N/A	N/A	N/A	N/A
GDNF	N/A	N/A	N/A	1.614	N/A	N/A	N/A	N/A	N/A	N/A	N/A	N/A	N/A	N/A	N/A	N/A	N/A	N/A	N/A	N/A
TNFRSF1B	N/A	N/A	N/A	N/A	N/A	N/A	N/A	N/A	N/A	N/A	N/A	N/A	N/A	N/A	N/A	1.604	N/A	N/A	N/A	N/A
SOX10	N/A	N/A	N/A	1.522	N/A	N/A	0.036	N/A	N/A	N/A	N/A	N/A	N/A	N/A	N/A	N/A	N/A	N/A	N/A	N/A
L-methionine	N/A	N/A	N/A	-1.546	N/A	N/A	N/A	N/A	N/A	N/A	N/A	N/A	N/A	N/A	N/A	N/A	N/A	N/A	N/A	N/A
SAA	N/A	1.545	N/A	N/A	N/A	N/A	N/A	N/A	N/A	N/A	N/A	N/A	N/A	N/A	N/A	N/A	N/A	N/A	N/A	N/A
PAX3	N/A	N/A	N/A	1.54	N/A	N/A	N/A	N/A	N/A	N/A	N/A	N/A	N/A	N/A	N/A	N/A	N/A	N/A	N/A	N/A
nitric oxide	N/A	-0.391	N/A	N/A	1.131	N/A	N/A	N/A	N/A	N/A	N/A	N/A	N/A	N/A	N/A	N/A	N/A	N/A	N/A	N/A
VEGFA	N/A	N/A	N/A	N/A	N/A	N/A	N/A	N/A	0.9	N/A	N/A	N/A	N/A	N/A	N/A	-0.621	N/A	N/A	N/A	N/A
POR	N/A	N/A	N/A	N/A	N/A	-0.447	N/A	N/A	N/A	-1.067	N/A	N/A	N/A	N/A	N/A	N/A	N/A	N/A	N/A	N/A
CX3CR1	N/A	N/A	N/A	1.509	N/A	N/A	N/A	N/A	N/A	N/A	N/A	N/A	N/A	N/A	N/A	N/A	N/A	N/A	N/A	N/A
stattic	N/A	N/A	N/A	N/A	N/A	N/A	-1.508	N/A	N/A	N/A	N/A	N/A	N/A	N/A	N/A	N/A	N/A	N/A	N/A	N/A
CPT1B	N/A	N/A	N/A	N/A	N/A	0.701	N/A	N/A	N/A	N/A	N/A	N/A	N/A	N/A	N/A	0.788	N/A	N/A	N/A	N/A
RELB	N/A	-0.105	N/A	N/A	N/A	N/A	N/A	N/A	1	N/A	N/A	N/A	N/A	N/A	N/A	0.374	N/A	N/A	N/A	N/A
RNF2	N/A	N/A	N/A	-1.172	N/A	N/A	-0.297	N/A	N/A	N/A	N/A	N/A	N/A	N/A	N/A	N/A	N/A	N/A	N/A	N/A
phenobarbital	N/A	N/A	N/A	N/A	N/A	-0.422	N/A	N/A	N/A	N/A	N/A	N/A	N/A	N/A	N/A	-1.044	N/A	N/A	N/A	N/A
SLCO1C1	N/A	N/A	N/A	1.016	N/A	-0.447	N/A	N/A	N/A	N/A	N/A	N/A	N/A	N/A	N/A	N/A	N/A	N/A	N/A	N/A
mir-204 (includes others)	N/A	N/A	N/A	N/A	N/A	N/A	-1.455	N/A	N/A	N/A	N/A	N/A	N/A	N/A	N/A	N/A	N/A	N/A	N/A	N/A
dicarbethoxydihydrocollidine	N/A	N/A	N/A	N/A	N/A	N/A	N/A	N/A	N/A	N/A	N/A	N/A	N/A	N/A	N/A	1.455	N/A	N/A	N/A	N/A
dactolisib	N/A	N/A	N/A	N/A	N/A	N/A	-1.455	N/A	N/A	N/A	N/A	N/A	N/A	N/A	N/A	N/A	N/A	N/A	N/A	N/A
SLC16A2	N/A	N/A	N/A	0.628	N/A	0.378	N/A	N/A	N/A	N/A	N/A	N/A	N/A	N/A	N/A	0.447	N/A	N/A	N/A	N/A
YAP/TAZ	N/A	-1.449	N/A	N/A	N/A	N/A	N/A	N/A	N/A	N/A	N/A	N/A	N/A	N/A	N/A	N/A	N/A	N/A	N/A	N/A
TK1	N/A	N/A	N/A	1.443	N/A	N/A	N/A	N/A	N/A	N/A	N/A	N/A	N/A	N/A	N/A	N/A	N/A	N/A	N/A	N/A
SIRT3	N/A	N/A	N/A	N/A	N/A	0.537	N/A	N/A	N/A	N/A	N/A	N/A	N/A	N/A	N/A	-0.903	N/A	N/A	N/A	N/A
DIO3	N/A	N/A	N/A	0.798	N/A	0.64	N/A	N/A	N/A	N/A	N/A	N/A	N/A	N/A	N/A	N/A	N/A	N/A	N/A	N/A
SMAD7	N/A	0.655	N/A	N/A	N/A	N/A	N/A	N/A	-0.78	N/A	N/A	N/A	N/A	N/A	N/A	N/A	N/A	N/A	N/A	N/A
MTDH	N/A	N/A	N/A	-1.435	N/A	N/A	N/A	N/A	N/A	N/A	N/A	N/A	N/A	N/A	N/A	N/A	N/A	N/A	N/A	N/A
PFKFB3	N/A	1.429	N/A	N/A	N/A	N/A	N/A	N/A	N/A	N/A	N/A	N/A	N/A	N/A	N/A	N/A	N/A	N/A	N/A	N/A
PIN1	N/A	N/A	N/A	N/A	N/A	N/A	-1.427	N/A	N/A	N/A	N/A	N/A	N/A	N/A	N/A	0	N/A	N/A	N/A	N/A
maneb	N/A	N/A	N/A	1.414	N/A	N/A	N/A	N/A	N/A	N/A	N/A	N/A	N/A	N/A	N/A	N/A	N/A	N/A	N/A	N/A
MUC16	N/A	1.414	N/A	N/A	N/A	N/A	N/A	N/A	N/A	N/A	N/A	N/A	N/A	N/A	N/A	N/A	N/A	N/A	N/A	N/A
selumetinib	N/A	N/A	N/A	N/A	N/A	N/A	1.409	N/A	N/A	N/A	N/A	N/A	N/A	N/A	N/A	N/A	N/A	N/A	N/A	N/A
NFYC	N/A	N/A	N/A	N/A	N/A	1.408	N/A	N/A	N/A	N/A	N/A	N/A	N/A	N/A	N/A	N/A	N/A	N/A	N/A	N/A
PLA2G10	N/A	N/A	N/A	N/A	N/A	N/A	-1.408	N/A	N/A	N/A	N/A	N/A	N/A	N/A	N/A	N/A	N/A	N/A	N/A	N/A
ETS1	N/A	N/A	N/A	N/A	-1.109	N/A	N/A	N/A	0.096	-0.2	N/A	N/A	N/A	N/A	N/A	N/A	N/A	N/A	N/A	N/A
AREG	N/A	N/A	N/A	1.405	N/A	N/A	N/A	N/A	N/A	N/A	N/A	N/A	N/A	N/A	N/A	N/A	N/A	N/A	N/A	N/A
AVP	N/A	N/A	N/A	1.4	N/A	N/A	N/A	N/A	N/A	N/A	N/A	N/A	N/A	N/A	N/A	N/A	N/A	N/A	N/A	N/A
INPP5D	N/A	N/A	N/A	-1.096	N/A	N/A	-0.292	N/A	N/A	N/A	N/A	N/A	N/A	N/A	N/A	N/A	N/A	N/A	N/A	N/A
NQO1	N/A	N/A	N/A	N/A	N/A	N/A	N/A	N/A	N/A	N/A	N/A	N/A	N/A	N/A	N/A	-1.387	N/A	N/A	N/A	N/A
raloxifene	N/A	N/A	N/A	N/A	N/A	N/A	N/A	N/A	N/A	N/A	N/A	N/A	N/A	N/A	N/A	1.387	N/A	N/A	N/A	N/A
DCAF1	N/A	N/A	N/A	-1.387	N/A	N/A	N/A	N/A	N/A	N/A	N/A	N/A	N/A	N/A	N/A	N/A	N/A	N/A	N/A	N/A
RYR2	N/A	N/A	N/A	1.387	N/A	N/A	N/A	N/A	N/A	N/A	N/A	N/A	N/A	N/A	N/A	N/A	N/A	N/A	N/A	N/A
sodium arsenite	N/A	N/A	N/A	N/A	N/A	-1.387	N/A	N/A	N/A	N/A	N/A	N/A	N/A	N/A	N/A	N/A	N/A	N/A	N/A	N/A
TYRO3	N/A	N/A	N/A	1.387	N/A	N/A	N/A	N/A	N/A	N/A	N/A	N/A	N/A	N/A	N/A	N/A	N/A	N/A	N/A	N/A
DACH1	N/A	N/A	N/A	-1.387	N/A	N/A	N/A	N/A	N/A	N/A	N/A	N/A	N/A	N/A	N/A	N/A	N/A	N/A	N/A	N/A
hedgehog	N/A	N/A	N/A	N/A	N/A	N/A	1.387	N/A	N/A	N/A	N/A	N/A	N/A	N/A	N/A	N/A	N/A	N/A	N/A	N/A
AHSG	N/A	N/A	N/A	N/A	N/A	1	N/A	N/A	N/A	N/A	N/A	N/A	N/A	N/A	N/A	0.378	N/A	N/A	N/A	N/A
CAT	N/A	N/A	N/A	N/A	N/A	N/A	N/A	N/A	-1.372	N/A	N/A	N/A	N/A	N/A	N/A	N/A	N/A	N/A	N/A	N/A
ROCK2	N/A	N/A	N/A	N/A	N/A	-1.179	N/A	N/A	N/A	N/A	N/A	N/A	N/A	N/A	N/A	0.186	N/A	N/A	N/A	N/A
MSTN	N/A	N/A	N/A	N/A	N/A	N/A	-1.362	N/A	N/A	N/A	N/A	N/A	N/A	N/A	N/A	N/A	N/A	N/A	N/A	N/A
manganese	N/A	N/A	N/A	-1.361	N/A	N/A	N/A	N/A	N/A	N/A	N/A	N/A	N/A	N/A	N/A	N/A	N/A	N/A	N/A	N/A
ACLY	N/A	N/A	N/A	N/A	N/A	-0.137	N/A	N/A	N/A	N/A	N/A	N/A	N/A	N/A	N/A	1.206	N/A	N/A	N/A	N/A
CBX5	N/A	N/A	N/A	N/A	N/A	N/A	N/A	N/A	N/A	N/A	N/A	N/A	N/A	N/A	N/A	1.342	N/A	N/A	N/A	N/A
SUMO2	N/A	N/A	N/A	-1.342	N/A	N/A	N/A	N/A	N/A	N/A	N/A	N/A	N/A	N/A	N/A	N/A	N/A	N/A	N/A	N/A
epinephrine	N/A	N/A	N/A	N/A	N/A	-1.342	N/A	N/A	N/A	N/A	N/A	N/A	N/A	N/A	N/A	N/A	N/A	N/A	N/A	N/A
ZNF281	N/A	N/A	N/A	N/A	N/A	N/A	N/A	N/A	N/A	N/A	N/A	N/A	N/A	N/A	N/A	-1.342	N/A	N/A	N/A	N/A
zinc	N/A	N/A	N/A	N/A	N/A	1.342	N/A	N/A	N/A	N/A	N/A	N/A	N/A	N/A	N/A	N/A	N/A	N/A	N/A	N/A
(+)-MK-801	N/A	N/A	N/A	N/A	N/A	N/A	N/A	N/A	N/A	N/A	N/A	N/A	N/A	N/A	N/A	-1.342	N/A	N/A	N/A	N/A
Fcgr2b	N/A	1.342	N/A	N/A	N/A	N/A	N/A	N/A	N/A	N/A	N/A	N/A	N/A	N/A	N/A	N/A	N/A	N/A	N/A	N/A
H2AB3	N/A	N/A	N/A	N/A	N/A	N/A	1.342	N/A	N/A	N/A	N/A	N/A	N/A	N/A	N/A	N/A	N/A	N/A	N/A	N/A
SMAD2/3/SMAD4	N/A	N/A	N/A	N/A	N/A	N/A	1.342	N/A	N/A	N/A	N/A	N/A	N/A	N/A	N/A	N/A	N/A	N/A	N/A	N/A
CIP2A	N/A	N/A	N/A	N/A	N/A	1.342	N/A	N/A	N/A	N/A	N/A	N/A	N/A	N/A	N/A	N/A	N/A	N/A	N/A	N/A
EHF	N/A	N/A	N/A	N/A	N/A	N/A	N/A	N/A	N/A	N/A	N/A	N/A	N/A	N/A	N/A	-1.342	N/A	N/A	N/A	N/A
CCND1	N/A	N/A	N/A	0.715	N/A	N/A	0.62	N/A	N/A	N/A	N/A	N/A	N/A	N/A	N/A	N/A	N/A	N/A	N/A	N/A
GSK3	N/A	-0.132	N/A	N/A	N/A	N/A	N/A	N/A	N/A	N/A	N/A	N/A	N/A	N/A	N/A	1.192	N/A	N/A	N/A	N/A
MMP2	N/A	-0.132	N/A	N/A	N/A	N/A	N/A	N/A	-1.192	N/A	N/A	N/A	N/A	N/A	N/A	N/A	N/A	N/A	N/A	N/A
RARRES2	N/A	N/A	N/A	N/A	N/A	0.577	N/A	N/A	N/A	N/A	N/A	N/A	N/A	N/A	N/A	-0.747	N/A	N/A	N/A	N/A
5-N-ethylcarboxamido adenosine	N/A	-0.557	N/A	N/A	-0.762	N/A	N/A	N/A	N/A	N/A	N/A	N/A	N/A	N/A	N/A	N/A	N/A	N/A	N/A	N/A
TFEB	N/A	N/A	N/A	N/A	N/A	N/A	N/A	N/A	N/A	N/A	N/A	N/A	N/A	N/A	N/A	-1.316	N/A	N/A	N/A	N/A
MK2206	N/A	N/A	N/A	N/A	N/A	1.309	N/A	N/A	N/A	N/A	N/A	N/A	N/A	N/A	N/A	N/A	N/A	N/A	N/A	N/A
TRAF2	N/A	1.286	N/A	N/A	N/A	N/A	N/A	N/A	N/A	N/A	N/A	N/A	N/A	N/A	N/A	N/A	N/A	N/A	N/A	N/A
EGR3	N/A	N/A	N/A	N/A	N/A	0.896	-0.389	N/A	N/A	N/A	N/A	N/A	N/A	N/A	N/A	N/A	N/A	N/A	N/A	N/A
CALCA	N/A	N/A	N/A	N/A	N/A	N/A	N/A	N/A	N/A	N/A	N/A	N/A	N/A	N/A	N/A	-1.282	N/A	N/A	N/A	N/A
EIF2AK3	N/A	1.279	N/A	N/A	N/A	N/A	N/A	N/A	N/A	N/A	N/A	N/A	N/A	N/A	N/A	N/A	N/A	N/A	N/A	N/A
PSEN1	N/A	N/A	N/A	N/A	N/A	N/A	0.142	N/A	N/A	N/A	N/A	N/A	N/A	N/A	N/A	1.131	N/A	N/A	N/A	N/A
PDLIM2	N/A	N/A	N/A	N/A	N/A	N/A	1.265	N/A	N/A	N/A	N/A	N/A	N/A	N/A	N/A	N/A	N/A	N/A	N/A	N/A
PAX3-FOXO1	N/A	N/A	N/A	N/A	N/A	1.265	N/A	N/A	N/A	N/A	N/A	N/A	N/A	N/A	N/A	N/A	N/A	N/A	N/A	N/A
MAGI1	N/A	N/A	N/A	N/A	N/A	0.816	N/A	N/A	N/A	N/A	N/A	N/A	N/A	N/A	N/A	0.447	N/A	N/A	N/A	N/A
DDX5	N/A	N/A	N/A	N/A	N/A	-0.816	N/A	N/A	N/A	N/A	N/A	N/A	N/A	N/A	N/A	-0.447	N/A	N/A	N/A	N/A
FGF7	N/A	N/A	N/A	N/A	N/A	-1.262	N/A	N/A	N/A	N/A	N/A	N/A	N/A	N/A	N/A	N/A	N/A	N/A	N/A	N/A
HIF1AN	N/A	N/A	N/A	N/A	N/A	1.246	N/A	N/A	N/A	N/A	N/A	N/A	N/A	N/A	N/A	N/A	N/A	N/A	N/A	N/A
tempol	N/A	N/A	N/A	N/A	N/A	N/A	N/A	N/A	N/A	N/A	N/A	N/A	N/A	N/A	N/A	-1.231	N/A	N/A	N/A	N/A
USP19	N/A	N/A	N/A	-1.225	N/A	N/A	N/A	N/A	N/A	N/A	N/A	N/A	N/A	N/A	N/A	N/A	N/A	N/A	N/A	N/A
AGPAT2	N/A	N/A	N/A	N/A	N/A	0.57	N/A	N/A	N/A	N/A	N/A	N/A	N/A	N/A	N/A	0.651	N/A	N/A	N/A	N/A
MERTK	N/A	0	-1.067	N/A	0	N/A	N/A	N/A	N/A	-0.152	N/A	N/A	N/A	N/A	N/A	N/A	N/A	N/A	N/A	N/A
resatorvid	N/A	-1.216	N/A	N/A	N/A	N/A	N/A	N/A	N/A	N/A	N/A	N/A	N/A	N/A	N/A	N/A	N/A	N/A	N/A	N/A
NLRC5	N/A	1.214	N/A	N/A	N/A	N/A	N/A	N/A	N/A	N/A	N/A	N/A	N/A	N/A	N/A	N/A	N/A	N/A	N/A	N/A
H-7	N/A	-1.214	N/A	N/A	N/A	N/A	N/A	N/A	N/A	N/A	N/A	N/A	N/A	N/A	N/A	N/A	N/A	N/A	N/A	N/A
CLOCK	N/A	N/A	N/A	-1.212	N/A	N/A	N/A	N/A	N/A	N/A	N/A	N/A	N/A	N/A	N/A	N/A	N/A	N/A	N/A	N/A
ARRB2	N/A	N/A	N/A	N/A	N/A	N/A	N/A	N/A	N/A	N/A	N/A	N/A	N/A	N/A	N/A	-1.208	N/A	N/A	N/A	N/A
linoleic acid	N/A	N/A	N/A	N/A	N/A	-0.861	N/A	N/A	N/A	N/A	N/A	N/A	N/A	N/A	N/A	-0.342	N/A	N/A	N/A	N/A
GPSM1	N/A	1.192	N/A	N/A	N/A	N/A	N/A	N/A	N/A	N/A	N/A	N/A	N/A	N/A	N/A	N/A	N/A	N/A	N/A	N/A
mastoparan	N/A	-1.192	N/A	N/A	N/A	N/A	N/A	N/A	N/A	N/A	N/A	N/A	N/A	N/A	N/A	N/A	N/A	N/A	N/A	N/A
propionic acid	N/A	N/A	N/A	-1.192	N/A	N/A	N/A	N/A	N/A	N/A	N/A	N/A	N/A	N/A	N/A	N/A	N/A	N/A	N/A	N/A
NFATC1	N/A	N/A	N/A	N/A	N/A	N/A	N/A	N/A	N/A	N/A	N/A	N/A	N/A	N/A	N/A	1.189	N/A	N/A	N/A	N/A
patulin	N/A	N/A	N/A	-1.184	N/A	N/A	N/A	N/A	N/A	N/A	N/A	N/A	N/A	N/A	N/A	N/A	N/A	N/A	N/A	N/A
PHF21A	N/A	N/A	N/A	1.177	N/A	N/A	N/A	N/A	N/A	N/A	N/A	N/A	N/A	N/A	N/A	N/A	N/A	N/A	N/A	N/A
EGLN1	N/A	1.067	N/A	N/A	N/A	N/A	N/A	N/A	N/A	N/A	N/A	N/A	N/A	N/A	N/A	0.105	N/A	N/A	N/A	N/A
INHA	N/A	N/A	N/A	1.171	N/A	N/A	N/A	N/A	N/A	N/A	N/A	N/A	N/A	N/A	N/A	N/A	N/A	N/A	N/A	N/A
PTHLH	N/A	N/A	N/A	N/A	N/A	N/A	N/A	N/A	N/A	N/A	N/A	N/A	N/A	N/A	N/A	1.165	N/A	N/A	N/A	N/A
LTBR	N/A	N/A	N/A	N/A	N/A	N/A	N/A	N/A	1.165	N/A	N/A	N/A	N/A	N/A	N/A	N/A	N/A	N/A	N/A	N/A
TNFSF9	N/A	1.165	N/A	N/A	N/A	N/A	N/A	N/A	N/A	N/A	N/A	N/A	N/A	N/A	N/A	N/A	N/A	N/A	N/A	N/A
BMP7	N/A	N/A	N/A	N/A	N/A	-0.711	N/A	N/A	N/A	N/A	N/A	N/A	N/A	N/A	N/A	0.452	N/A	N/A	N/A	N/A
PCSK9	N/A	1.154	N/A	N/A	N/A	N/A	N/A	N/A	N/A	N/A	N/A	N/A	N/A	N/A	N/A	N/A	N/A	N/A	N/A	N/A
quetiapine	N/A	N/A	N/A	1.154	N/A	N/A	N/A	N/A	N/A	N/A	N/A	N/A	N/A	N/A	N/A	N/A	N/A	N/A	N/A	N/A
RNASE2	N/A	N/A	N/A	N/A	1.154	N/A	N/A	N/A	N/A	N/A	N/A	N/A	N/A	N/A	N/A	N/A	N/A	N/A	N/A	N/A
DDOST	N/A	N/A	N/A	1.154	N/A	N/A	N/A	N/A	N/A	N/A	N/A	N/A	N/A	N/A	N/A	N/A	N/A	N/A	N/A	N/A
5-azacytidine	N/A	N/A	N/A	N/A	N/A	N/A	N/A	N/A	N/A	1.154	N/A	N/A	N/A	N/A	N/A	N/A	N/A	N/A	N/A	N/A
HNF4A	N/A	N/A	N/A	N/A	N/A	-0.342	N/A	N/A	N/A	N/A	N/A	N/A	N/A	N/A	N/A	-0.811	N/A	N/A	N/A	N/A
picrotoxin	N/A	N/A	N/A	-0.152	N/A	N/A	1	N/A	N/A	N/A	N/A	N/A	N/A	N/A	N/A	N/A	N/A	N/A	N/A	N/A
ADORA2B	N/A	N/A	N/A	N/A	N/A	N/A	N/A	N/A	N/A	N/A	N/A	N/A	N/A	N/A	N/A	1.137	N/A	N/A	N/A	N/A
WNT	N/A	N/A	N/A	1.134	N/A	N/A	N/A	N/A	N/A	N/A	N/A	N/A	N/A	N/A	N/A	N/A	N/A	N/A	N/A	N/A
HDL/cholesterol	N/A	N/A	N/A	-1.134	N/A	N/A	N/A	N/A	N/A	N/A	N/A	N/A	N/A	N/A	N/A	N/A	N/A	N/A	N/A	N/A
ADRB2	N/A	N/A	N/A	N/A	N/A	0	N/A	N/A	N/A	N/A	N/A	N/A	N/A	N/A	N/A	1.134	N/A	N/A	N/A	N/A
NEUROG1	N/A	N/A	N/A	0.302	N/A	N/A	0.832	N/A	N/A	N/A	N/A	N/A	N/A	N/A	N/A	N/A	N/A	N/A	N/A	N/A
TCF20	N/A	N/A	N/A	1.134	N/A	N/A	N/A	N/A	N/A	N/A	N/A	N/A	N/A	N/A	N/A	N/A	N/A	N/A	N/A	N/A
DEK	N/A	N/A	N/A	N/A	N/A	N/A	1.131	N/A	N/A	N/A	N/A	N/A	N/A	N/A	N/A	N/A	N/A	N/A	N/A	N/A
CDX1	N/A	N/A	N/A	N/A	N/A	N/A	N/A	N/A	N/A	N/A	N/A	N/A	N/A	N/A	N/A	-1.131	N/A	N/A	N/A	N/A
NUDT21	N/A	N/A	N/A	1.131	N/A	N/A	N/A	N/A	N/A	N/A	N/A	N/A	N/A	N/A	N/A	N/A	N/A	N/A	N/A	N/A
HVCN1	N/A	N/A	N/A	1.131	N/A	N/A	N/A	N/A	N/A	N/A	N/A	N/A	N/A	N/A	N/A	N/A	N/A	N/A	N/A	N/A
PRKN	N/A	N/A	N/A	N/A	N/A	N/A	N/A	N/A	N/A	N/A	N/A	N/A	N/A	N/A	N/A	1.131	N/A	N/A	N/A	N/A
NF2	N/A	1.131	N/A	N/A	N/A	N/A	N/A	N/A	N/A	N/A	N/A	N/A	N/A	N/A	N/A	N/A	N/A	N/A	N/A	N/A
ACACA	N/A	N/A	N/A	N/A	N/A	1.131	N/A	N/A	N/A	N/A	N/A	N/A	N/A	N/A	N/A	N/A	N/A	N/A	N/A	N/A
gefitinib	N/A	N/A	N/A	N/A	N/A	N/A	-1.126	N/A	N/A	N/A	N/A	N/A	N/A	N/A	N/A	N/A	N/A	N/A	N/A	N/A
CEBPD	N/A	N/A	N/A	N/A	N/A	N/A	N/A	N/A	N/A	N/A	N/A	N/A	N/A	N/A	N/A	1.121	N/A	N/A	N/A	N/A
PRKCE	N/A	1.121	N/A	N/A	N/A	N/A	N/A	N/A	N/A	N/A	N/A	N/A	N/A	N/A	N/A	N/A	N/A	N/A	N/A	N/A
berberine	N/A	N/A	N/A	N/A	N/A	N/A	N/A	N/A	0.152	N/A	N/A	N/A	N/A	N/A	N/A	-0.963	N/A	N/A	N/A	N/A
SHANK3	N/A	N/A	N/A	1.109	N/A	N/A	N/A	N/A	N/A	N/A	N/A	N/A	N/A	N/A	N/A	N/A	N/A	N/A	N/A	N/A
PADI4	N/A	N/A	N/A	1.109	N/A	N/A	N/A	N/A	N/A	N/A	N/A	N/A	N/A	N/A	N/A	N/A	N/A	N/A	N/A	N/A
stearic acid	N/A	N/A	N/A	N/A	N/A	N/A	N/A	N/A	N/A	N/A	N/A	N/A	N/A	N/A	N/A	1.109	N/A	N/A	N/A	N/A
ERBB3	N/A	N/A	N/A	N/A	N/A	N/A	N/A	N/A	N/A	N/A	N/A	N/A	N/A	N/A	N/A	1.109	N/A	N/A	N/A	N/A
ETS2	N/A	N/A	N/A	N/A	N/A	N/A	N/A	N/A	N/A	N/A	N/A	N/A	N/A	N/A	N/A	1.103	N/A	N/A	N/A	N/A
GFER	N/A	N/A	N/A	N/A	N/A	N/A	N/A	N/A	N/A	N/A	N/A	N/A	N/A	N/A	N/A	-1.103	N/A	N/A	N/A	N/A
ceruletide	N/A	N/A	N/A	N/A	N/A	N/A	N/A	N/A	N/A	N/A	N/A	N/A	N/A	N/A	N/A	1.091	N/A	N/A	N/A	N/A
FUS-DDIT3	N/A	N/A	N/A	N/A	N/A	N/A	N/A	N/A	N/A	N/A	N/A	N/A	N/A	N/A	N/A	1.091	N/A	N/A	N/A	N/A
PTPN22	N/A	-1.091	N/A	N/A	N/A	N/A	N/A	N/A	N/A	N/A	N/A	N/A	N/A	N/A	N/A	N/A	N/A	N/A	N/A	N/A
RMRP	N/A	N/A	N/A	N/A	N/A	N/A	1.091	N/A	N/A	N/A	N/A	N/A	N/A	N/A	N/A	N/A	N/A	N/A	N/A	N/A
TCF21	N/A	N/A	N/A	1.091	N/A	N/A	N/A	N/A	N/A	N/A	N/A	N/A	N/A	N/A	N/A	N/A	N/A	N/A	N/A	N/A
FGF8	N/A	N/A	N/A	N/A	N/A	N/A	N/A	N/A	N/A	N/A	N/A	N/A	N/A	N/A	N/A	1.091	N/A	N/A	N/A	N/A
NUP62	N/A	N/A	N/A	N/A	N/A	-0.545	N/A	N/A	N/A	N/A	N/A	N/A	N/A	N/A	N/A	-0.545	N/A	N/A	N/A	N/A
tunicamycin	N/A	N/A	N/A	N/A	N/A	0.049	N/A	N/A	N/A	N/A	N/A	N/A	N/A	N/A	N/A	1.039	N/A	N/A	N/A	N/A
fibric acid derivative	N/A	N/A	N/A	N/A	N/A	-0.796	N/A	N/A	N/A	N/A	N/A	N/A	N/A	N/A	N/A	-0.283	N/A	N/A	N/A	N/A
IGF2	N/A	N/A	N/A	N/A	N/A	N/A	N/A	N/A	N/A	N/A	N/A	N/A	N/A	N/A	N/A	-1.071	N/A	N/A	N/A	N/A
TRIM8	N/A	-1.071	N/A	N/A	N/A	N/A	N/A	N/A	N/A	N/A	N/A	N/A	N/A	N/A	N/A	N/A	N/A	N/A	N/A	N/A
acetylcholine	N/A	N/A	N/A	1.069	N/A	N/A	N/A	N/A	N/A	N/A	N/A	N/A	N/A	N/A	N/A	N/A	N/A	N/A	N/A	N/A
MBD2	N/A	N/A	N/A	1.067	N/A	N/A	N/A	N/A	N/A	N/A	N/A	N/A	N/A	N/A	N/A	N/A	N/A	N/A	N/A	N/A
EED226	N/A	N/A	N/A	N/A	N/A	N/A	1.067	N/A	N/A	N/A	N/A	N/A	N/A	N/A	N/A	N/A	N/A	N/A	N/A	N/A
captopril	N/A	N/A	N/A	N/A	N/A	N/A	N/A	N/A	N/A	N/A	N/A	N/A	N/A	N/A	N/A	1.067	N/A	N/A	N/A	N/A
sodium orthovanadate	N/A	N/A	N/A	N/A	N/A	N/A	1.067	N/A	N/A	N/A	N/A	N/A	N/A	N/A	N/A	N/A	N/A	N/A	N/A	N/A
kynurenine	N/A	N/A	N/A	N/A	1.067	N/A	N/A	N/A	N/A	N/A	N/A	N/A	N/A	N/A	N/A	N/A	N/A	N/A	N/A	N/A
rebamipide	N/A	N/A	N/A	-1.067	N/A	N/A	N/A	N/A	N/A	N/A	N/A	N/A	N/A	N/A	N/A	N/A	N/A	N/A	N/A	N/A
NCOA5	N/A	N/A	N/A	N/A	N/A	N/A	N/A	N/A	N/A	N/A	N/A	N/A	N/A	N/A	N/A	-1.067	N/A	N/A	N/A	N/A
mitoxantrone	N/A	N/A	N/A	1.067	N/A	N/A	N/A	N/A	N/A	N/A	N/A	N/A	N/A	N/A	N/A	N/A	N/A	N/A	N/A	N/A
FOXQ1	N/A	N/A	N/A	1.067	N/A	N/A	N/A	N/A	N/A	N/A	N/A	N/A	N/A	N/A	N/A	N/A	N/A	N/A	N/A	N/A
concanamycin A	N/A	1.067	N/A	N/A	N/A	N/A	N/A	N/A	N/A	N/A	N/A	N/A	N/A	N/A	N/A	N/A	N/A	N/A	N/A	N/A
PRKACA	N/A	N/A	N/A	1.057	N/A	N/A	N/A	N/A	N/A	N/A	N/A	N/A	N/A	N/A	N/A	N/A	N/A	N/A	N/A	N/A
FGFR1	N/A	N/A	N/A	N/A	N/A	-0.128	N/A	N/A	N/A	N/A	N/A	N/A	N/A	N/A	N/A	0.928	N/A	N/A	N/A	N/A
PTH	N/A	N/A	N/A	N/A	N/A	N/A	N/A	N/A	N/A	N/A	N/A	N/A	N/A	N/A	N/A	-1.05	N/A	N/A	N/A	N/A
dehydroisoandrosterone	N/A	N/A	N/A	N/A	0.958	0.025	N/A	N/A	N/A	0.061	N/A	N/A	N/A	N/A	N/A	N/A	N/A	N/A	N/A	N/A
Casp1	N/A	-0.105	N/A	N/A	N/A	-0.868	N/A	N/A	N/A	N/A	N/A	N/A	N/A	N/A	N/A	-0.068	N/A	N/A	N/A	N/A
ZNF503	N/A	N/A	N/A	0.762	N/A	N/A	0.277	N/A	N/A	N/A	N/A	N/A	N/A	N/A	N/A	N/A	N/A	N/A	N/A	N/A
MVP	N/A	N/A	N/A	N/A	N/A	N/A	N/A	N/A	N/A	N/A	N/A	N/A	N/A	N/A	N/A	1.036	N/A	N/A	N/A	N/A
BLK	N/A	N/A	N/A	0.737	N/A	N/A	0.293	N/A	N/A	N/A	N/A	N/A	N/A	N/A	N/A	N/A	N/A	N/A	N/A	N/A
NRTN	N/A	N/A	N/A	1.029	N/A	N/A	N/A	N/A	N/A	N/A	N/A	N/A	N/A	N/A	N/A	N/A	N/A	N/A	N/A	N/A
GNRH	N/A	N/A	N/A	1.019	N/A	N/A	N/A	N/A	N/A	N/A	N/A	N/A	N/A	N/A	N/A	N/A	N/A	N/A	N/A	N/A
nicotinic acid	N/A	N/A	N/A	N/A	N/A	0.6	N/A	N/A	N/A	N/A	N/A	N/A	N/A	N/A	N/A	0.416	N/A	N/A	N/A	N/A
diethylnitrosamine	N/A	N/A	N/A	N/A	N/A	-0.277	N/A	N/A	N/A	N/A	N/A	N/A	N/A	N/A	N/A	0.726	N/A	N/A	N/A	N/A
WNT1	N/A	N/A	N/A	N/A	N/A	N/A	N/A	N/A	N/A	N/A	N/A	N/A	N/A	N/A	N/A	1	N/A	N/A	N/A	N/A
MAPK3	N/A	N/A	N/A	N/A	N/A	N/A	N/A	N/A	N/A	N/A	N/A	N/A	N/A	N/A	N/A	1	N/A	N/A	N/A	N/A
CHD7	N/A	N/A	N/A	N/A	N/A	N/A	1	N/A	N/A	N/A	N/A	N/A	N/A	N/A	N/A	N/A	N/A	N/A	N/A	N/A
hexarelin	N/A	N/A	N/A	N/A	N/A	N/A	N/A	N/A	N/A	N/A	N/A	N/A	N/A	N/A	N/A	-1	N/A	N/A	N/A	N/A
SGPP2	N/A	N/A	N/A	-1	N/A	N/A	N/A	N/A	N/A	N/A	N/A	N/A	N/A	N/A	N/A	N/A	N/A	N/A	N/A	N/A
lipoarabinomannan	N/A	1	N/A	N/A	N/A	N/A	N/A	N/A	N/A	N/A	N/A	N/A	N/A	N/A	N/A	N/A	N/A	N/A	N/A	N/A
choline	N/A	N/A	N/A	N/A	N/A	N/A	N/A	N/A	N/A	N/A	N/A	N/A	N/A	N/A	N/A	-1	N/A	N/A	N/A	N/A
BLOC1S5	N/A	N/A	N/A	-1	N/A	N/A	0	N/A	N/A	N/A	N/A	N/A	N/A	N/A	N/A	N/A	N/A	N/A	N/A	N/A
TEAD2	N/A	N/A	N/A	1	N/A	N/A	N/A	N/A	N/A	N/A	N/A	N/A	N/A	N/A	N/A	N/A	N/A	N/A	N/A	N/A
Mup1 (includes others)	N/A	N/A	N/A	N/A	N/A	1	N/A	N/A	N/A	N/A	N/A	N/A	N/A	N/A	N/A	N/A	N/A	N/A	N/A	N/A
CYLD-AS1	N/A	N/A	N/A	N/A	N/A	N/A	N/A	N/A	N/A	N/A	N/A	N/A	N/A	N/A	N/A	1	N/A	N/A	N/A	N/A
KLK5	N/A	N/A	N/A	N/A	N/A	N/A	N/A	N/A	N/A	N/A	N/A	N/A	N/A	N/A	N/A	1	N/A	N/A	N/A	N/A
ARRB1	N/A	N/A	N/A	N/A	N/A	N/A	N/A	N/A	N/A	N/A	N/A	N/A	N/A	N/A	N/A	1	N/A	N/A	N/A	N/A
EHMT1	N/A	N/A	N/A	N/A	N/A	N/A	N/A	N/A	N/A	N/A	N/A	N/A	N/A	N/A	N/A	-1	N/A	N/A	N/A	N/A
LMNA	N/A	N/A	N/A	N/A	N/A	N/A	N/A	N/A	N/A	N/A	N/A	N/A	N/A	N/A	N/A	1	N/A	N/A	N/A	N/A
Serpina1a (includes others)	N/A	N/A	N/A	-1	N/A	N/A	N/A	N/A	N/A	N/A	N/A	N/A	N/A	N/A	N/A	N/A	N/A	N/A	N/A	N/A
phenylephrine	N/A	N/A	N/A	N/A	N/A	N/A	N/A	N/A	N/A	N/A	N/A	N/A	N/A	N/A	N/A	1	N/A	N/A	N/A	N/A
CMTM3	N/A	N/A	N/A	1	N/A	N/A	N/A	N/A	N/A	N/A	N/A	N/A	N/A	N/A	N/A	N/A	N/A	N/A	N/A	N/A
ZFHX3	N/A	N/A	N/A	N/A	N/A	N/A	-1	N/A	N/A	N/A	N/A	N/A	N/A	N/A	N/A	N/A	N/A	N/A	N/A	N/A
ELOVL3	N/A	N/A	N/A	N/A	N/A	N/A	N/A	N/A	N/A	N/A	N/A	N/A	N/A	N/A	N/A	1	N/A	N/A	N/A	N/A
ANXA7	N/A	-1	N/A	N/A	N/A	N/A	N/A	N/A	N/A	N/A	N/A	N/A	N/A	N/A	N/A	N/A	N/A	N/A	N/A	N/A
3,4,5,3',4'-pentachlorobiphenyl	N/A	N/A	N/A	N/A	N/A	-1	N/A	N/A	N/A	N/A	N/A	N/A	N/A	N/A	N/A	N/A	N/A	N/A	N/A	N/A
ifenprodil	N/A	N/A	N/A	-1	N/A	N/A	N/A	N/A	N/A	N/A	N/A	N/A	N/A	N/A	N/A	N/A	N/A	N/A	N/A	N/A
chrysin	N/A	-1	N/A	N/A	N/A	N/A	N/A	N/A	N/A	N/A	N/A	N/A	N/A	N/A	N/A	N/A	N/A	N/A	N/A	N/A
EHMT2	N/A	N/A	N/A	N/A	N/A	N/A	-1	N/A	N/A	N/A	N/A	N/A	N/A	N/A	N/A	0	N/A	N/A	N/A	N/A
latrunculin A	N/A	N/A	N/A	-1	N/A	N/A	N/A	N/A	N/A	N/A	N/A	N/A	N/A	N/A	N/A	N/A	N/A	N/A	N/A	N/A
pegintron	N/A	1	N/A	N/A	N/A	N/A	N/A	N/A	N/A	N/A	N/A	N/A	N/A	N/A	N/A	N/A	N/A	N/A	N/A	N/A
RPL13A	N/A	-1	N/A	N/A	N/A	N/A	N/A	N/A	N/A	N/A	N/A	N/A	N/A	N/A	N/A	N/A	N/A	N/A	N/A	N/A
SELENOS	N/A	N/A	N/A	N/A	N/A	1	N/A	N/A	N/A	N/A	N/A	N/A	N/A	N/A	N/A	N/A	N/A	N/A	N/A	N/A
BAMBI	N/A	N/A	N/A	N/A	-1	N/A	N/A	N/A	N/A	N/A	N/A	N/A	N/A	N/A	N/A	N/A	N/A	N/A	N/A	N/A
naringenin	N/A	N/A	N/A	N/A	N/A	N/A	N/A	N/A	N/A	N/A	N/A	N/A	N/A	N/A	N/A	1	N/A	N/A	N/A	N/A
2,3,4,7,8-pentachlorodibenzofuran	N/A	N/A	N/A	N/A	N/A	-1	N/A	N/A	N/A	N/A	N/A	N/A	N/A	N/A	N/A	N/A	N/A	N/A	N/A	N/A
trabectedin	N/A	N/A	N/A	N/A	N/A	N/A	N/A	N/A	N/A	1	N/A	N/A	N/A	N/A	N/A	N/A	N/A	N/A	N/A	N/A
AURKB	N/A	N/A	N/A	-1	N/A	N/A	N/A	N/A	N/A	N/A	N/A	N/A	N/A	N/A	N/A	N/A	N/A	N/A	N/A	N/A
CISH	N/A	N/A	N/A	N/A	N/A	N/A	N/A	N/A	N/A	N/A	N/A	N/A	N/A	N/A	N/A	-1	N/A	N/A	N/A	N/A
GSK343	N/A	1	N/A	N/A	N/A	N/A	N/A	N/A	N/A	N/A	N/A	N/A	N/A	N/A	N/A	N/A	N/A	N/A	N/A	N/A
HGS	N/A	N/A	N/A	-1	N/A	N/A	N/A	N/A	N/A	N/A	N/A	N/A	N/A	N/A	N/A	N/A	N/A	N/A	N/A	N/A
PTGFR	N/A	N/A	N/A	1	N/A	N/A	N/A	N/A	N/A	N/A	N/A	N/A	N/A	N/A	N/A	N/A	N/A	N/A	N/A	N/A
AHCY	N/A	N/A	N/A	1	N/A	N/A	N/A	N/A	N/A	N/A	N/A	N/A	N/A	N/A	N/A	N/A	N/A	N/A	N/A	N/A
FSCN1	N/A	N/A	N/A	-1	N/A	N/A	N/A	N/A	N/A	N/A	N/A	N/A	N/A	N/A	N/A	N/A	N/A	N/A	N/A	N/A
8-(4-chlorophenylthio)-guanosine-3', 5'-cyclic monophosphate	N/A	N/A	N/A	-1	N/A	N/A	N/A	N/A	N/A	N/A	N/A	N/A	N/A	N/A	N/A	N/A	N/A	N/A	N/A	N/A
BCAP31	N/A	N/A	N/A	N/A	N/A	N/A	N/A	N/A	-1	N/A	N/A	N/A	N/A	N/A	N/A	N/A	N/A	N/A	N/A	N/A
PCMT1	N/A	-1	N/A	N/A	N/A	N/A	N/A	N/A	N/A	N/A	N/A	N/A	N/A	N/A	N/A	N/A	N/A	N/A	N/A	N/A
ferric ammonium citrate	N/A	N/A	N/A	1	N/A	N/A	N/A	N/A	N/A	N/A	N/A	N/A	N/A	N/A	N/A	N/A	N/A	N/A	N/A	N/A
CMKLR1	N/A	N/A	N/A	N/A	N/A	N/A	N/A	N/A	N/A	N/A	N/A	N/A	N/A	N/A	N/A	-1	N/A	N/A	N/A	N/A
MUC13	N/A	-1	N/A	N/A	N/A	N/A	N/A	N/A	N/A	N/A	N/A	N/A	N/A	N/A	N/A	N/A	N/A	N/A	N/A	N/A
FCER1G	N/A	0.108	-0.882	N/A	N/A	N/A	N/A	N/A	N/A	N/A	N/A	N/A	N/A	N/A	N/A	N/A	N/A	N/A	N/A	N/A
miR-124-3p (and other miRNAs w/seed AAGGCAC)	N/A	N/A	N/A	N/A	N/A	N/A	N/A	N/A	N/A	N/A	N/A	N/A	N/A	N/A	N/A	0.981	N/A	N/A	N/A	N/A
32-134D	N/A	-0.054	N/A	N/A	-0.507	N/A	N/A	N/A	N/A	0.418	N/A	N/A	N/A	N/A	N/A	N/A	N/A	N/A	N/A	N/A
vitamin E	N/A	N/A	N/A	N/A	N/A	N/A	N/A	N/A	N/A	N/A	N/A	N/A	N/A	N/A	N/A	-0.975	N/A	N/A	N/A	N/A
cyanocobalamin	N/A	N/A	N/A	N/A	N/A	-0.601	N/A	N/A	N/A	N/A	N/A	N/A	N/A	N/A	N/A	0.372	N/A	N/A	N/A	N/A
NCOR2	N/A	N/A	N/A	N/A	N/A	0.971	N/A	N/A	N/A	N/A	N/A	N/A	N/A	N/A	N/A	N/A	N/A	N/A	N/A	N/A
NR1I2	N/A	N/A	N/A	N/A	N/A	N/A	N/A	N/A	N/A	N/A	N/A	N/A	N/A	N/A	N/A	-0.963	N/A	N/A	N/A	N/A
SOD2	N/A	N/A	N/A	0.958	N/A	N/A	N/A	N/A	N/A	N/A	N/A	N/A	N/A	N/A	N/A	N/A	N/A	N/A	N/A	N/A
HDAC3	N/A	-0.958	N/A	N/A	N/A	N/A	N/A	N/A	N/A	N/A	N/A	N/A	N/A	N/A	N/A	N/A	N/A	N/A	N/A	N/A
GDF11	N/A	N/A	N/A	N/A	N/A	N/A	N/A	N/A	N/A	N/A	N/A	N/A	N/A	N/A	N/A	-0.958	N/A	N/A	N/A	N/A
COLQ	N/A	N/A	N/A	0.956	N/A	N/A	N/A	N/A	N/A	N/A	N/A	N/A	N/A	N/A	N/A	N/A	N/A	N/A	N/A	N/A
C1Q (family)	N/A	-0.927	N/A	N/A	N/A	N/A	N/A	N/A	N/A	N/A	N/A	N/A	N/A	N/A	N/A	N/A	N/A	N/A	N/A	N/A
miR-141-3p (and other miRNAs w/seed AACACUG)	N/A	N/A	N/A	N/A	N/A	N/A	N/A	N/A	N/A	N/A	N/A	N/A	N/A	N/A	N/A	0.927	N/A	N/A	N/A	N/A
cholic acid	N/A	N/A	N/A	-0.926	N/A	N/A	N/A	N/A	N/A	N/A	N/A	N/A	N/A	N/A	N/A	N/A	N/A	N/A	N/A	N/A
USF1	N/A	N/A	N/A	N/A	N/A	-0.924	N/A	N/A	N/A	N/A	N/A	N/A	N/A	N/A	N/A	N/A	N/A	N/A	N/A	N/A
NPC1	N/A	N/A	N/A	N/A	N/A	N/A	N/A	N/A	N/A	-0.924	N/A	N/A	N/A	N/A	N/A	N/A	N/A	N/A	N/A	N/A
EMX2	N/A	N/A	N/A	0.922	N/A	N/A	N/A	N/A	N/A	N/A	N/A	N/A	N/A	N/A	N/A	N/A	N/A	N/A	N/A	N/A
superoxide	N/A	N/A	N/A	0.919	N/A	N/A	N/A	N/A	N/A	N/A	N/A	N/A	N/A	N/A	N/A	N/A	N/A	N/A	N/A	N/A
indomethacin	N/A	N/A	N/A	N/A	N/A	N/A	N/A	N/A	N/A	N/A	N/A	N/A	N/A	N/A	N/A	0.912	N/A	N/A	N/A	N/A
IRS2	N/A	N/A	N/A	N/A	N/A	-0.771	N/A	N/A	N/A	N/A	N/A	N/A	N/A	N/A	N/A	-0.136	N/A	N/A	N/A	N/A
IKB	N/A	N/A	N/A	0.902	N/A	N/A	N/A	N/A	N/A	N/A	N/A	N/A	N/A	N/A	N/A	N/A	N/A	N/A	N/A	N/A
BMPR1A	N/A	N/A	N/A	N/A	N/A	N/A	N/A	N/A	N/A	N/A	N/A	N/A	N/A	N/A	N/A	0.896	N/A	N/A	N/A	N/A
LIPA	N/A	N/A	N/A	N/A	N/A	-0.896	N/A	N/A	N/A	N/A	N/A	N/A	N/A	N/A	N/A	N/A	N/A	N/A	N/A	N/A
NANOG	N/A	N/A	N/A	0.895	N/A	N/A	N/A	N/A	N/A	N/A	N/A	N/A	N/A	N/A	N/A	N/A	N/A	N/A	N/A	N/A
SETD2	N/A	N/A	N/A	N/A	N/A	-0.447	N/A	N/A	N/A	N/A	N/A	N/A	N/A	N/A	N/A	-0.447	N/A	N/A	N/A	N/A
OMA1	N/A	N/A	N/A	N/A	N/A	0.447	N/A	N/A	N/A	N/A	N/A	N/A	N/A	N/A	N/A	0.447	N/A	N/A	N/A	N/A
spironolactone	N/A	N/A	N/A	N/A	N/A	0.816	N/A	N/A	N/A	N/A	N/A	N/A	N/A	N/A	N/A	0.072	N/A	N/A	N/A	N/A
salicylic acid	N/A	N/A	N/A	0.735	N/A	N/A	N/A	N/A	0	N/A	N/A	N/A	N/A	N/A	N/A	-0.152	N/A	N/A	N/A	N/A
USF2	N/A	N/A	N/A	N/A	N/A	N/A	N/A	N/A	N/A	N/A	N/A	N/A	N/A	N/A	N/A	-0.872	N/A	N/A	N/A	N/A
LGALS1	N/A	N/A	N/A	N/A	N/A	N/A	N/A	N/A	N/A	N/A	N/A	N/A	N/A	N/A	N/A	-0.853	N/A	N/A	N/A	N/A
CEP-1347	N/A	N/A	N/A	N/A	N/A	N/A	N/A	N/A	-0.849	N/A	N/A	N/A	N/A	N/A	N/A	N/A	N/A	N/A	N/A	N/A
VHL	N/A	N/A	N/A	N/A	N/A	0.849	N/A	N/A	N/A	N/A	N/A	N/A	N/A	N/A	N/A	N/A	N/A	N/A	N/A	N/A
Cxcl10	N/A	N/A	N/A	0.849	N/A	N/A	N/A	N/A	N/A	N/A	N/A	N/A	N/A	N/A	N/A	N/A	N/A	N/A	N/A	N/A
alendronic acid	N/A	N/A	N/A	N/A	0.849	N/A	N/A	N/A	N/A	N/A	N/A	N/A	N/A	N/A	N/A	N/A	N/A	N/A	N/A	N/A
isotretinoin	N/A	N/A	N/A	N/A	N/A	N/A	N/A	N/A	N/A	N/A	N/A	N/A	N/A	N/A	N/A	-0.847	N/A	N/A	N/A	N/A
IDO1	N/A	N/A	N/A	-0.842	N/A	N/A	N/A	N/A	N/A	N/A	N/A	N/A	N/A	N/A	N/A	N/A	N/A	N/A	N/A	N/A
n-3 fatty acids	N/A	N/A	N/A	-0.391	N/A	N/A	N/A	N/A	N/A	N/A	N/A	N/A	N/A	N/A	N/A	0.447	N/A	N/A	N/A	N/A
MIRLET7	N/A	N/A	N/A	N/A	N/A	N/A	-0.837	N/A	N/A	N/A	N/A	N/A	N/A	N/A	N/A	N/A	N/A	N/A	N/A	N/A
PDPK1	N/A	N/A	N/A	N/A	N/A	N/A	N/A	N/A	N/A	N/A	N/A	N/A	N/A	N/A	N/A	-0.832	N/A	N/A	N/A	N/A
FOSB	N/A	N/A	N/A	N/A	N/A	N/A	N/A	N/A	N/A	N/A	N/A	N/A	N/A	N/A	N/A	-0.831	N/A	N/A	N/A	N/A
TRIM31	N/A	N/A	N/A	N/A	N/A	-0.378	N/A	N/A	N/A	N/A	N/A	N/A	N/A	N/A	N/A	-0.447	N/A	N/A	N/A	N/A
UTP	N/A	N/A	N/A	0.437	N/A	N/A	0.386	N/A	N/A	N/A	N/A	N/A	N/A	N/A	N/A	N/A	N/A	N/A	N/A	N/A
LGR4	N/A	N/A	N/A	-0.443	N/A	N/A	0.378	N/A	N/A	N/A	N/A	N/A	N/A	N/A	N/A	N/A	N/A	N/A	N/A	N/A
activin (family)	N/A	N/A	N/A	N/A	0.817	N/A	N/A	N/A	N/A	N/A	N/A	N/A	N/A	N/A	N/A	N/A	N/A	N/A	N/A	N/A
MC1R	N/A	N/A	N/A	-0.816	N/A	N/A	N/A	N/A	N/A	N/A	N/A	N/A	N/A	N/A	N/A	N/A	N/A	N/A	N/A	N/A
SOX11	N/A	-0.816	N/A	N/A	N/A	N/A	N/A	N/A	N/A	N/A	N/A	N/A	N/A	N/A	N/A	N/A	N/A	N/A	N/A	N/A
S1PR4	N/A	N/A	N/A	0.816	N/A	N/A	N/A	N/A	N/A	N/A	N/A	N/A	N/A	N/A	N/A	N/A	N/A	N/A	N/A	N/A
ZNF106	N/A	N/A	N/A	-0.816	N/A	N/A	N/A	N/A	N/A	N/A	N/A	N/A	N/A	N/A	N/A	N/A	N/A	N/A	N/A	N/A
KDM2A	N/A	N/A	N/A	N/A	N/A	N/A	0.816	N/A	N/A	N/A	N/A	N/A	N/A	N/A	N/A	N/A	N/A	N/A	N/A	N/A
ARL6IP1	N/A	N/A	N/A	N/A	N/A	N/A	0.816	N/A	N/A	N/A	N/A	N/A	N/A	N/A	N/A	N/A	N/A	N/A	N/A	N/A
DRD2	N/A	N/A	N/A	N/A	N/A	N/A	N/A	N/A	N/A	N/A	N/A	N/A	N/A	N/A	N/A	-0.816	N/A	N/A	N/A	N/A
NR1I3	N/A	N/A	N/A	N/A	N/A	0.6	N/A	N/A	N/A	N/A	N/A	N/A	N/A	N/A	N/A	-0.212	N/A	N/A	N/A	N/A
ML323	N/A	N/A	N/A	N/A	N/A	0.8	N/A	N/A	N/A	N/A	N/A	N/A	N/A	N/A	N/A	0	N/A	N/A	N/A	N/A
RABGEF1	N/A	N/A	N/A	0.798	N/A	N/A	N/A	N/A	N/A	N/A	N/A	N/A	N/A	N/A	N/A	N/A	N/A	N/A	N/A	N/A
Clec4a2	N/A	-0.218	N/A	N/A	0.577	N/A	N/A	N/A	N/A	N/A	N/A	N/A	N/A	N/A	N/A	N/A	N/A	N/A	N/A	N/A
26S proteasome	N/A	-0.394	N/A	N/A	N/A	N/A	N/A	N/A	-0.399	N/A	N/A	N/A	N/A	N/A	N/A	N/A	N/A	N/A	N/A	N/A
HSP90AA1	N/A	N/A	N/A	0.784	N/A	N/A	N/A	N/A	N/A	N/A	N/A	N/A	N/A	N/A	N/A	N/A	N/A	N/A	N/A	N/A
kawain	N/A	N/A	N/A	-0.784	N/A	N/A	N/A	N/A	N/A	N/A	N/A	N/A	N/A	N/A	N/A	N/A	N/A	N/A	N/A	N/A
Slfn3/Slfn4	N/A	-0.781	N/A	N/A	N/A	N/A	N/A	N/A	N/A	N/A	N/A	N/A	N/A	N/A	N/A	N/A	N/A	N/A	N/A	N/A
SCH772984	N/A	N/A	N/A	N/A	N/A	N/A	-0.777	N/A	N/A	N/A	N/A	N/A	N/A	N/A	N/A	N/A	N/A	N/A	N/A	N/A
MOGAT1	N/A	N/A	N/A	-0.762	N/A	N/A	N/A	N/A	N/A	N/A	N/A	N/A	N/A	N/A	N/A	N/A	N/A	N/A	N/A	N/A
NOTCH3	N/A	N/A	N/A	N/A	N/A	N/A	N/A	N/A	N/A	N/A	N/A	N/A	N/A	N/A	N/A	N/A	N/A	N/A	N/A	-0.762
ABCA4	N/A	N/A	N/A	N/A	N/A	N/A	N/A	N/A	-0.762	N/A	N/A	N/A	N/A	N/A	N/A	N/A	N/A	N/A	N/A	N/A
CRY1	N/A	N/A	N/A	-0.762	N/A	N/A	N/A	N/A	N/A	N/A	N/A	N/A	N/A	N/A	N/A	N/A	N/A	N/A	N/A	N/A
TWNK	N/A	N/A	N/A	-0.762	N/A	N/A	N/A	N/A	N/A	N/A	N/A	N/A	N/A	N/A	N/A	N/A	N/A	N/A	N/A	N/A
FANCC	N/A	N/A	N/A	-0.762	N/A	N/A	N/A	N/A	N/A	N/A	N/A	N/A	N/A	N/A	N/A	N/A	N/A	N/A	N/A	N/A
BARX2	N/A	N/A	N/A	0.762	N/A	N/A	N/A	N/A	N/A	N/A	N/A	N/A	N/A	N/A	N/A	N/A	N/A	N/A	N/A	N/A
FOXP4	N/A	N/A	N/A	N/A	N/A	N/A	0.762	N/A	N/A	N/A	N/A	N/A	N/A	N/A	N/A	N/A	N/A	N/A	N/A	N/A
diazoxide	N/A	N/A	N/A	N/A	N/A	-0.751	N/A	N/A	N/A	N/A	N/A	N/A	N/A	N/A	N/A	N/A	N/A	N/A	N/A	N/A
NFKBIB	N/A	N/A	N/A	N/A	N/A	N/A	N/A	N/A	N/A	N/A	N/A	N/A	N/A	N/A	N/A	-0.747	N/A	N/A	N/A	N/A
carbenoxolone	N/A	N/A	N/A	N/A	N/A	N/A	N/A	N/A	N/A	N/A	N/A	N/A	N/A	N/A	N/A	0.739	N/A	N/A	N/A	N/A
flupenthixol	N/A	N/A	N/A	-0.739	N/A	N/A	N/A	N/A	N/A	N/A	N/A	N/A	N/A	N/A	N/A	N/A	N/A	N/A	N/A	N/A
staurosporine	N/A	-0.73	N/A	N/A	N/A	N/A	N/A	N/A	N/A	N/A	N/A	N/A	N/A	N/A	N/A	N/A	N/A	N/A	N/A	N/A
LTF	N/A	N/A	N/A	0.728	N/A	N/A	N/A	N/A	N/A	N/A	N/A	N/A	N/A	N/A	N/A	N/A	N/A	N/A	N/A	N/A
alisertib	N/A	N/A	N/A	N/A	N/A	-0.728	N/A	N/A	N/A	N/A	N/A	N/A	N/A	N/A	N/A	N/A	N/A	N/A	N/A	N/A
ACIN1	N/A	N/A	N/A	-0.713	N/A	N/A	N/A	N/A	N/A	N/A	N/A	N/A	N/A	N/A	N/A	N/A	N/A	N/A	N/A	N/A
dorsomorphin	N/A	-0.582	N/A	0.13	N/A	N/A	N/A	N/A	N/A	N/A	N/A	N/A	N/A	N/A	N/A	N/A	N/A	N/A	N/A	N/A
glycodeoxycholic acid	N/A	N/A	N/A	0.711	N/A	N/A	N/A	N/A	N/A	N/A	N/A	N/A	N/A	N/A	N/A	N/A	N/A	N/A	N/A	N/A
calcipotriene	N/A	N/A	N/A	N/A	N/A	N/A	N/A	N/A	N/A	N/A	N/A	N/A	N/A	N/A	N/A	0.692	N/A	N/A	N/A	N/A
zinc sulfate	N/A	N/A	N/A	N/A	0.689	N/A	N/A	N/A	N/A	N/A	N/A	N/A	N/A	N/A	N/A	N/A	N/A	N/A	N/A	N/A
LH	N/A	N/A	N/A	N/A	N/A	N/A	N/A	N/A	N/A	N/A	N/A	N/A	N/A	N/A	N/A	N/A	N/A	N/A	N/A	-0.686
enalapril	N/A	N/A	N/A	N/A	N/A	N/A	N/A	N/A	N/A	N/A	N/A	N/A	N/A	N/A	N/A	0.686	N/A	N/A	N/A	N/A
mir-217 (includes others)	N/A	N/A	N/A	-0.686	N/A	N/A	N/A	N/A	N/A	N/A	N/A	N/A	N/A	N/A	N/A	N/A	N/A	N/A	N/A	N/A
UBE2O	N/A	N/A	N/A	N/A	N/A	-0.686	N/A	N/A	N/A	N/A	N/A	N/A	N/A	N/A	N/A	N/A	N/A	N/A	N/A	N/A
CRH	N/A	N/A	N/A	N/A	N/A	N/A	N/A	N/A	N/A	N/A	N/A	N/A	N/A	N/A	N/A	0.684	N/A	N/A	N/A	N/A
PD 123319	N/A	N/A	N/A	N/A	N/A	N/A	N/A	N/A	N/A	N/A	N/A	N/A	N/A	N/A	N/A	0.666	N/A	N/A	N/A	N/A
PAX5	N/A	N/A	N/A	N/A	N/A	0.655	N/A	N/A	N/A	N/A	N/A	N/A	N/A	N/A	N/A	N/A	N/A	N/A	N/A	N/A
JINK1/2	N/A	N/A	N/A	N/A	N/A	N/A	N/A	N/A	N/A	N/A	N/A	N/A	N/A	N/A	N/A	-0.655	N/A	N/A	N/A	N/A
PPP3CA	N/A	N/A	N/A	N/A	N/A	N/A	N/A	N/A	N/A	N/A	N/A	N/A	N/A	N/A	N/A	-0.655	N/A	N/A	N/A	N/A
PHLDA1	N/A	N/A	N/A	N/A	N/A	-0.152	N/A	N/A	N/A	N/A	N/A	N/A	N/A	N/A	N/A	0.497	N/A	N/A	N/A	N/A
histamine	N/A	0.647	N/A	N/A	N/A	N/A	N/A	N/A	N/A	N/A	N/A	N/A	N/A	N/A	N/A	N/A	N/A	N/A	N/A	N/A
ALDH1A2	N/A	N/A	N/A	-0.64	N/A	N/A	N/A	N/A	N/A	N/A	N/A	N/A	N/A	N/A	N/A	N/A	N/A	N/A	N/A	N/A
pemetrexed	N/A	0.64	N/A	N/A	N/A	N/A	N/A	N/A	N/A	N/A	N/A	N/A	N/A	N/A	N/A	N/A	N/A	N/A	N/A	N/A
taurochenodeoxycholate	N/A	N/A	N/A	0.632	N/A	N/A	N/A	N/A	N/A	N/A	N/A	N/A	N/A	N/A	N/A	N/A	N/A	N/A	N/A	N/A
taurodeoxycholic acid	N/A	N/A	N/A	0.632	N/A	N/A	N/A	N/A	N/A	N/A	N/A	N/A	N/A	N/A	N/A	N/A	N/A	N/A	N/A	N/A
DDIT4	N/A	N/A	N/A	N/A	N/A	N/A	0.625	N/A	N/A	N/A	N/A	N/A	N/A	N/A	N/A	N/A	N/A	N/A	N/A	N/A
PTH1R	N/A	N/A	N/A	0.625	N/A	N/A	N/A	N/A	N/A	N/A	N/A	N/A	N/A	N/A	N/A	N/A	N/A	N/A	N/A	N/A
PNPLA1	N/A	N/A	N/A	N/A	N/A	0.495	N/A	N/A	N/A	N/A	N/A	N/A	N/A	N/A	N/A	-0.129	N/A	N/A	N/A	N/A
eicosapentaenoic acid	N/A	N/A	N/A	N/A	N/A	0.049	N/A	N/A	N/A	N/A	N/A	N/A	N/A	N/A	N/A	-0.572	N/A	N/A	N/A	N/A
XBP1	N/A	N/A	N/A	N/A	N/A	-0.344	N/A	N/A	N/A	N/A	N/A	N/A	N/A	N/A	N/A	0.27	N/A	N/A	N/A	N/A
ZHX2	N/A	N/A	N/A	N/A	N/A	0.604	N/A	N/A	N/A	N/A	N/A	N/A	N/A	N/A	N/A	N/A	N/A	N/A	N/A	N/A
HDAC5	N/A	N/A	N/A	N/A	N/A	N/A	-0.6	N/A	N/A	N/A	N/A	N/A	N/A	N/A	N/A	N/A	N/A	N/A	N/A	N/A
arsenite	N/A	N/A	N/A	N/A	-0.594	N/A	N/A	N/A	N/A	N/A	N/A	N/A	N/A	N/A	N/A	N/A	N/A	N/A	N/A	N/A
camptothecin	N/A	N/A	N/A	N/A	N/A	N/A	N/A	N/A	N/A	N/A	N/A	N/A	N/A	N/A	N/A	0.59	N/A	N/A	N/A	N/A
CHD8	N/A	N/A	N/A	-0.501	N/A	N/A	-0.083	N/A	N/A	N/A	N/A	N/A	N/A	N/A	N/A	N/A	N/A	N/A	N/A	N/A
Collagen type II	N/A	N/A	N/A	N/A	N/A	N/A	-0.577	N/A	N/A	N/A	N/A	N/A	N/A	N/A	N/A	N/A	N/A	N/A	N/A	N/A
TRPS1	N/A	N/A	N/A	-0.563	N/A	N/A	N/A	N/A	N/A	N/A	N/A	N/A	N/A	N/A	N/A	N/A	N/A	N/A	N/A	N/A
halofuginone	N/A	N/A	N/A	N/A	N/A	N/A	N/A	N/A	N/A	N/A	N/A	N/A	N/A	N/A	N/A	-0.555	N/A	N/A	N/A	N/A
IER3IP1	N/A	N/A	N/A	0.555	N/A	N/A	N/A	N/A	N/A	N/A	N/A	N/A	N/A	N/A	N/A	N/A	N/A	N/A	N/A	N/A
linolenic acid	N/A	N/A	N/A	N/A	N/A	N/A	N/A	N/A	N/A	N/A	N/A	N/A	N/A	N/A	N/A	0.555	N/A	N/A	N/A	N/A
FYN	N/A	N/A	N/A	N/A	N/A	N/A	-0.555	N/A	N/A	N/A	N/A	N/A	N/A	N/A	N/A	N/A	N/A	N/A	N/A	N/A
NFATC3	N/A	N/A	N/A	0.555	N/A	N/A	N/A	N/A	N/A	N/A	N/A	N/A	N/A	N/A	N/A	N/A	N/A	N/A	N/A	N/A
AXL	N/A	0.555	N/A	N/A	N/A	N/A	N/A	N/A	N/A	N/A	N/A	N/A	N/A	N/A	N/A	N/A	N/A	N/A	N/A	N/A
ABCA1	N/A	N/A	N/A	0.543	N/A	N/A	N/A	N/A	N/A	N/A	N/A	N/A	N/A	N/A	N/A	N/A	N/A	N/A	N/A	N/A
TAL1	N/A	N/A	N/A	N/A	N/A	N/A	-0.532	N/A	N/A	N/A	N/A	N/A	N/A	N/A	N/A	N/A	N/A	N/A	N/A	N/A
HIPK2	N/A	N/A	N/A	0.531	N/A	N/A	N/A	N/A	N/A	N/A	N/A	N/A	N/A	N/A	N/A	N/A	N/A	N/A	N/A	N/A
IRAK3	N/A	-0.529	N/A	N/A	N/A	N/A	N/A	N/A	N/A	N/A	N/A	N/A	N/A	N/A	N/A	N/A	N/A	N/A	N/A	N/A
TET1	N/A	N/A	N/A	-0.52	N/A	N/A	N/A	N/A	N/A	N/A	N/A	N/A	N/A	N/A	N/A	N/A	N/A	N/A	N/A	N/A
creatine	N/A	N/A	N/A	0.254	N/A	N/A	N/A	N/A	N/A	N/A	N/A	N/A	N/A	N/A	N/A	0.254	N/A	N/A	N/A	N/A
11-dehydrocorticosterone	N/A	N/A	N/A	N/A	N/A	N/A	N/A	N/A	N/A	N/A	N/A	N/A	N/A	N/A	N/A	-0.492	N/A	N/A	N/A	N/A
PDCD1	N/A	N/A	N/A	N/A	0.484	N/A	N/A	N/A	N/A	N/A	N/A	N/A	N/A	N/A	N/A	N/A	N/A	N/A	N/A	N/A
4-methylnitrosoamino-1-(3-pyridinyl)-1-butanone	N/A	N/A	N/A	N/A	N/A	N/A	N/A	N/A	N/A	N/A	N/A	N/A	N/A	N/A	N/A	0.453	N/A	N/A	N/A	N/A
STAR	N/A	N/A	N/A	N/A	N/A	N/A	N/A	N/A	N/A	N/A	N/A	N/A	N/A	N/A	N/A	-0.447	N/A	N/A	N/A	N/A
RGS2	N/A	N/A	N/A	N/A	N/A	0.447	N/A	N/A	N/A	N/A	N/A	N/A	N/A	N/A	N/A	0	N/A	N/A	N/A	N/A
TRH	N/A	N/A	N/A	-0.447	N/A	N/A	N/A	N/A	N/A	N/A	N/A	N/A	N/A	N/A	N/A	N/A	N/A	N/A	N/A	N/A
HIBCH	N/A	N/A	N/A	N/A	N/A	0.447	N/A	N/A	N/A	N/A	N/A	N/A	N/A	N/A	N/A	0	N/A	N/A	N/A	N/A
2,4,5,2',4',5'-hexachlorobiphenyl	N/A	N/A	N/A	N/A	N/A	N/A	N/A	N/A	N/A	N/A	N/A	N/A	N/A	N/A	N/A	-0.447	N/A	N/A	N/A	N/A
PAK2	N/A	N/A	N/A	-0.447	N/A	N/A	N/A	N/A	N/A	N/A	N/A	N/A	N/A	N/A	N/A	N/A	N/A	N/A	N/A	N/A
CDK6	N/A	N/A	N/A	N/A	N/A	0	N/A	N/A	N/A	N/A	N/A	N/A	N/A	N/A	N/A	0.447	N/A	N/A	N/A	N/A
cordycepin	N/A	N/A	N/A	N/A	N/A	N/A	0.447	N/A	N/A	N/A	N/A	N/A	N/A	N/A	N/A	N/A	N/A	N/A	N/A	N/A
ESX1	N/A	N/A	N/A	N/A	N/A	N/A	-0.447	N/A	N/A	N/A	N/A	N/A	N/A	N/A	N/A	N/A	N/A	N/A	N/A	N/A
ACSL5	N/A	N/A	N/A	-0.447	N/A	N/A	N/A	N/A	N/A	N/A	N/A	N/A	N/A	N/A	N/A	N/A	N/A	N/A	N/A	N/A
AS1842856	N/A	-0.447	N/A	N/A	N/A	N/A	N/A	N/A	N/A	N/A	N/A	N/A	N/A	N/A	N/A	N/A	N/A	N/A	N/A	N/A
verapamil	N/A	N/A	N/A	-0.447	N/A	N/A	N/A	N/A	N/A	N/A	N/A	N/A	N/A	N/A	N/A	N/A	N/A	N/A	N/A	N/A
LDHB	N/A	N/A	N/A	N/A	N/A	0.447	N/A	N/A	N/A	N/A	N/A	N/A	N/A	N/A	N/A	N/A	N/A	N/A	N/A	N/A
[truncated: 5,497 more rows]
